# Supplementary material for: (20S)-24,25-Dihydr­oxy-20,24-ep­oxy-3,4-secodammar-4(28)-en-3-oic acid from Aglaia smithii
Source: Acta Crystallogr Sect E Struct Rep Online. 2010 Jan 23;66(Pt 2):o416. doi: 10.1107/S1600536810002072 (PMC2979682; doi:10.1107/S1600536810002072)
Supplement: Supplementary file 2 [file e-66-0o416-Isup2.hkl]

# 
# h,k,l, Fc-squared, Fo-squared, sigma(Fo-squared) and status flag 
# 
data_I
_shelx_title '  P212121' 
_shelx_refln_list_code          4 
_shelx_F_calc_maximum      659.41 
_exptl_crystal_F_000      2160.00 
_reflns_d_resolution_high  0.7698 
 
loop_ 
 _symmetry_equiv_pos_as_xyz 
 'x, y, z' 
 '-x+1/2, -y, z+1/2' 
 '-x, y+1/2, -z+1/2' 
 'x+1/2, -y+1/2, -z' 
 
_cell_length_a     7.7322 
_cell_length_b    22.4976 
_cell_length_c    31.6043 
_cell_angle_alpha  90.000 
_cell_angle_beta   90.000 
_cell_angle_gamma  90.000 
 
_shelx_F_squared_multiplier     1.000 
 
loop_ 
 _refln_index_h 
 _refln_index_k 
 _refln_index_l 
 _refln_F_squared_calc 
 _refln_F_squared_meas 
 _refln_F_squared_sigma 
 _refln_observed_status 
   2   0   0    44085.00    48250.39    764.15 o 
   4   0   0    11024.67    12515.37    177.86 o 
   6   0   0      381.96      397.95     21.70 o 
   8   0   0        0.01        5.93     19.34 o 
   1   1   0      136.18      106.43      7.67 o 
   2   1   0      210.38      274.51      7.82 o 
   3   1   0       89.81       60.08      7.28 o 
   4   1   0       25.67       29.20      7.64 o 
   5   1   0        0.81       -5.40      8.76 o 
   6   1   0      264.31      255.11     16.69 o 
   7   1   0      462.07      470.99     17.46 o 
   8   1   0      200.56      202.90     17.55 o 
   9   1   0       11.35       11.39     19.31 o 
  10   1   0        6.57       42.55     46.04 o 
   0   2   0    11427.07    11629.79    239.11 o 
   1   2   0   181916.88   196119.89   1988.16 o 
   2   2   0    17350.95    18793.75    227.80 o 
   3   2   0    23696.88    25449.32    282.58 o 
   4   2   0      194.60      256.99     11.99 o 
   5   2   0     3616.50     3747.45     48.08 o 
   6   2   0     2764.27     2675.30     37.25 o 
   7   2   0        1.08       -7.89     10.65 o 
   8   2   0      405.29      391.00     19.13 o 
   9   2   0       88.73      109.25     26.25 o 
  10   2   0        0.99       36.09     33.22 o 
   1   3   0     1968.82     1575.53     21.43 o 
   2   3   0      929.84      924.88     14.80 o 
   3   3   0      747.46      895.50     19.68 o 
   4   3   0       77.70      128.12      9.85 o 
   5   3   0      637.74      743.44     18.64 o 
   6   3   0     1721.25     1604.00     27.68 o 
   7   3   0       16.52       27.53     11.83 o 
   8   3   0      464.38      450.46     18.48 o 
   9   3   0       21.62       51.79     58.43 o 
   0   4   0   434820.47   404446.13  13581.27 o 
   1   4   0      230.24      432.66     11.14 o 
   2   4   0     3716.89     3477.44     39.85 o 
   3   4   0     7732.28     8290.72     89.38 o 
   4   4   0    11089.83    12191.45    140.52 o 
   5   4   0        7.40       14.57      9.23 o 
   6   4   0     5272.19     5015.66     63.24 o 
   7   4   0      202.40      249.93     17.75 o 
   8   4   0       20.42       18.75     13.56 o 
   9   4   0        6.54      -39.72     66.78 o 
   1   5   0      687.70      644.72     12.78 o 
   2   5   0      497.57      444.09     13.24 o 
   3   5   0      947.91      950.05     17.50 o 
   4   5   0      325.79      375.18     12.85 o 
   5   5   0       88.85      110.45     12.11 o 
   6   5   0      223.17      230.82     14.62 o 
   7   5   0      116.74       92.18     13.60 o 
   8   5   0      189.23      235.12     29.12 o 
   9   5   0      135.22      140.56     69.04 o 
   0   6   0     4433.75     3989.80     67.79 o 
   1   6   0     1570.29     1687.20     26.81 o 
   2   6   0     2897.48     3020.88     38.51 o 
   3   6   0    12467.46    13520.81    152.67 o 
   4   6   0      939.28      987.29     20.54 o 
   5   6   0     2183.80     2125.73     34.59 o 
   6   6   0      616.01      725.46     28.71 o 
   7   6   0      671.48      781.85     25.25 o 
   8   6   0       40.08       56.06     17.89 o 
   9   6   0       90.61       60.35     32.04 o 
   1   7   0       92.70       90.81      8.44 o 
   2   7   0       43.37       48.94     10.07 o 
   3   7   0      266.26      329.54     11.56 o 
   4   7   0       21.90       36.93      8.88 o 
   5   7   0      329.72      341.84     30.17 o 
   6   7   0      398.19      359.58     17.11 o 
   7   7   0       28.43       57.27     18.88 o 
   8   7   0      334.11      394.55     34.39 o 
   9   7   0       44.20       10.85     45.31 o 
   0   8   0    71779.99    78101.35   1210.72 o 
   1   8   0     2807.80     3027.84     43.76 o 
   2   8   0     3304.88     3218.88     42.60 o 
   3   8   0     3227.76     3121.86     41.87 o 
   4   8   0       84.55       93.21     12.53 o 
   5   8   0      257.23      217.50     13.03 o 
   6   8   0      462.78      561.46     20.03 o 
   7   8   0       25.96       45.73     21.73 o 
   8   8   0      337.82      393.93     24.76 o 
   9   8   0      193.30      197.58     31.94 o 
   1   9   0      563.12      754.64     16.53 o 
   2   9   0      150.09      220.38     10.71 o 
   3   9   0       20.32       69.35      9.50 o 
   4   9   0        9.65       28.74      9.17 o 
   5   9   0      289.39      292.45     15.63 o 
   6   9   0     1611.26     1514.66     40.54 o 
   7   9   0        0.38       30.53     28.32 o 
   8   9   0       33.49       39.63     18.34 o 
   9   9   0       75.97       65.75     29.01 o 
   0  10   0      910.47     1148.70     30.28 o 
   1  10   0     5894.86     6383.15     84.12 o 
   2  10   0     2335.78     2384.09     34.50 o 
   3  10   0       64.03       65.03     12.18 o 
   4  10   0      651.80      674.32     19.41 o 
   5  10   0      885.22      818.38     20.93 o 
   6  10   0      493.62      508.89     33.72 o 
   7  10   0       17.20       -9.16     18.70 o 
   8  10   0      463.12      493.78     27.32 o 
   9  10   0      202.51      165.98     33.27 o 
   1  11   0    10026.69    11381.16    144.08 o 
   2  11   0      580.09      581.88     16.35 o 
   3  11   0      527.36      577.47     16.52 o 
   4  11   0      439.90      463.34     17.95 o 
   5  11   0      204.88      169.18     23.38 o 
   6  11   0       51.06       24.75     19.70 o 
   7  11   0      508.53      553.12     33.50 o 
   8  11   0       17.45       44.51     19.74 o 
   9  11   0        3.12        9.39     28.93 o 
   0  12   0      936.97     1380.03     35.50 o 
   1  12   0       35.40       42.58     11.23 o 
   2  12   0        1.71        4.07      8.90 o 
   3  12   0      252.44      339.48     13.87 o 
   4  12   0      414.81      455.72     18.31 o 
   5  12   0       76.63      111.04     23.20 o 
   6  12   0      617.97      741.45     31.82 o 
   7  12   0        4.92       18.15     19.81 o 
   8  12   0        5.71       -0.82     18.85 o 
   9  12   0      156.11      134.48     34.07 o 
   1  13   0      399.35      352.72     15.12 o 
   2  13   0     1923.42     2017.36     32.15 o 
   3  13   0      125.79      174.71     15.50 o 
   4  13   0      165.90      210.79     16.79 o 
   5  13   0      447.58      546.41     34.61 o 
   6  13   0     4126.69     3547.67     70.39 o 
   7  13   0        0.14       35.70     20.49 o 
   8  13   0        2.75       18.23     24.28 o 
   0  14   0     2868.02     2608.00     54.74 o 
   1  14   0        2.42       10.90     10.82 o 
   2  14   0      237.61      308.52     15.01 o 
   3  14   0      253.38      273.81     20.35 o 
   4  14   0       56.12      134.21     18.10 o 
   5  14   0     1252.31     1095.14     43.39 o 
   6  14   0        8.15        4.40     18.02 o 
   7  14   0       19.49       13.63     20.39 o 
   8  14   0      287.38      262.98     28.58 o 
   1  15   0      446.68      428.33     15.91 o 
   2  15   0       85.05       52.23     12.45 o 
   3  15   0     2180.30     2004.07     49.61 o 
   4  15   0        3.55        7.04     16.37 o 
   5  15   0      116.08      159.05     25.35 o 
   6  15   0       16.09      -15.58     18.18 o 
   7  15   0      316.50      364.31     28.62 o 
   8  15   0        3.94      -31.34     28.57 o 
   0  16   0       39.47       93.39     17.94 o 
   1  16   0       97.27      142.30     12.98 o 
   2  16   0      417.77      406.60     18.59 o 
   3  16   0       42.17       65.40     20.17 o 
   4  16   0      647.07      692.53     32.17 o 
   5  16   0       27.59      164.61     30.85 o 
   6  16   0      124.45      106.95     25.65 o 
   7  16   0       80.69       50.12     22.49 o 
   8  16   0       23.65       45.58     24.45 o 
   1  17   0       19.84        4.55     11.57 o 
   2  17   0      311.83      616.44     22.80 o 
   3  17   0      833.40      772.69     39.54 o 
   4  17   0      116.19      184.78     20.48 o 
   5  17   0      470.12      588.23     31.21 o 
   6  17   0      564.59      494.21     34.47 o 
   7  17   0       28.37       48.71     22.64 o 
   8  17   0       53.71       31.15     24.83 o 
   0  18   0       41.25       22.25     18.08 o 
   1  18   0      252.90      229.00     19.45 o 
   2  18   0      698.24      622.88     32.49 o 
   3  18   0       41.89       97.66     24.07 o 
   4  18   0      902.06      958.73     36.10 o 
   5  18   0        1.11       22.90     20.36 o 
   6  18   0       48.67       39.22     21.02 o 
   7  18   0        0.15       36.37     23.56 o 
   1  19   0     1981.89     1702.66     46.11 o 
   2  19   0      495.49      498.08     31.32 o 
   3  19   0     1062.69     1053.66     43.87 o 
   4  19   0      232.81      253.92     28.78 o 
   5  19   0      267.07      235.44     25.24 o 
   6  19   0      136.58      116.64     24.51 o 
   7  19   0      101.06      134.58     26.68 o 
   0  20   0        0.06       -5.41     18.27 o 
   1  20   0      102.34      247.51     20.04 o 
   2  20   0        0.00        0.53     18.77 o 
   3  20   0       20.75      216.63     30.61 o 
   4  20   0       55.26       75.05     32.38 o 
   5  20   0      194.42      271.90     32.62 o 
   6  20   0       11.73        8.49     22.51 o 
   7  20   0        2.74       28.07     24.92 o 
   1  21   0      961.27     1035.58     35.55 o 
   2  21   0      603.75      432.28     27.75 o 
   3  21   0      394.94      510.01     34.00 o 
   4  21   0      146.40      119.06     32.94 o 
   5  21   0       10.55       21.90     27.37 o 
   6  21   0      173.60      144.56     39.29 o 
   0  22   0       11.60        1.60     19.50 o 
   1  22   0        1.42       17.97     19.56 o 
   2  22   0        0.12       33.23     22.59 o 
   3  22   0       34.13      143.70     30.30 o 
   4  22   0       12.82       90.85     28.41 o 
   5  22   0       48.42       93.02     53.18 o 
   6  22   0        4.39      -40.45     28.37 o 
   1  23   0        2.03       -0.43     19.49 o 
   2  23   0       23.28       19.02     21.68 o 
   3  23   0       18.82       29.28     21.86 o 
   4  23   0       71.57       58.71     27.82 o 
   5  23   0       11.91       31.69     28.13 o 
   6  23   0        6.66       16.42     30.47 o 
   0  24   0       20.08       48.65     42.86 o 
   1  24   0        5.52       34.51     22.62 o 
   2  24   0        0.32       24.78     22.06 o 
   3  24   0       15.58       36.26     23.29 o 
   4  24   0        2.70       -5.65     28.85 o 
   5  24   0        2.17       37.20     30.32 o 
   1  25   0     1021.44     1113.19    153.98 o 
   2  25   0       14.95        4.75     21.70 o 
   3  25   0       89.57       29.98     29.03 o 
   4  25   0       12.32       49.61     26.42 o 
   5  25   0       10.41       15.29     31.21 o 
   0  26   0        2.49       67.82     48.27 o 
   1  26   0       19.47      123.27     35.90 o 
   2  26   0       69.01       93.71     25.56 o 
   3  26   0        3.30      -27.75     23.57 o 
   4  26   0        3.82       32.39     27.05 o 
   1  27   0       23.21       20.36     34.40 o 
   2  27   0        8.37       59.33     36.79 o 
   3  27   0       16.81       15.33     39.26 o 
   0  28   0        1.53      -11.96     49.54 o 
   1  28   0       11.89       25.25     37.62 o 
   2  28   0        7.12       -3.66     35.27 o 
   1  29   0        2.46      -22.24     54.98 o 
   1   0   1     1217.32     1350.31     16.38 o 
   2   0   1    11913.30    12362.31    130.18 o 
   3   0   1       25.02       43.67      7.46 o 
   4   0   1      553.09      557.88     15.57 o 
   5   0   1       66.06       65.95      8.39 o 
   6   0   1     1094.35     1142.50     23.10 o 
   7   0   1       19.63       20.74     12.60 o 
   8   0   1       14.75        9.57     16.49 o 
   9   0   1        0.00       -7.60     19.10 o 
   0   1   1      815.54      176.01     25.92 o 
   1   1   1     1996.97     2107.68     21.02 o 
   2   1   1     2770.79     3058.30     25.09 o 
   3   1   1     6074.21     6181.24     50.61 o 
   4   1   1      377.94      469.79      9.27 o 
   5   1   1      406.58      468.21     10.38 o 
   6   1   1     4422.28     4370.43     36.08 o 
   7   1   1     1255.26     1301.23     18.88 o 
   8   1   1      252.70      232.78     11.84 o 
   9   1   1       99.60      107.94     15.29 o 
  10   1   1       21.61       53.88     48.59 o 
   0   2   1     1081.12     1061.79     10.31 o 
   1   2   1     9209.38     9923.31     88.86 o 
   2   2   1      237.36      249.39      6.27 o 
   3   2   1     2769.90     2752.98     24.35 o 
   4   2   1     2141.63     1998.78     21.21 o 
   5   2   1      912.29     1030.91     15.10 o 
   6   2   1      628.49      618.04     12.39 o 
   7   2   1      353.72      325.76     10.81 o 
   8   2   1      277.35      276.51     12.75 o 
   9   2   1       74.94       76.14     19.76 o 
  10   2   1      130.10      185.22     32.25 o 
   0   3   1      275.07      249.47      6.36 o 
   1   3   1    16235.65    17196.83    123.79 o 
   2   3   1     2303.04     2139.51     21.01 o 
   3   3   1     2481.82     2589.14     25.16 o 
   4   3   1     1713.38     1748.96     19.47 o 
   5   3   1     2641.98     2646.75     26.32 o 
   6   3   1     3835.54     3713.35     35.46 o 
   7   3   1      180.38      190.39     10.36 o 
   8   3   1      149.35      146.68     10.60 o 
   9   3   1      153.28      175.45     24.51 o 
   0   4   1    29975.08    31877.64    385.23 o 
   1   4   1       61.32       65.49      4.09 o 
   2   4   1     3061.98     2851.35     24.62 o 
   3   4   1      180.07      209.85      7.23 o 
   4   4   1      814.50      784.07     12.87 o 
   5   4   1      619.17      546.19     12.73 o 
   6   4   1     6164.05     5694.57     49.27 o 
   7   4   1       69.51       75.02      9.31 o 
   8   4   1      135.82      160.47     13.07 o 
   9   4   1       58.40       56.18     22.32 o 
   0   5   1       46.85      104.28      6.97 o 
   1   5   1     1452.62     1318.73     13.73 o 
   2   5   1     3121.21     3030.32     26.14 o 
   3   5   1     2782.18     2888.62     26.42 o 
   4   5   1     2329.34     2491.43     27.69 o 
   5   5   1     1763.28     1595.72     19.71 o 
   6   5   1     2450.23     2290.91     26.59 o 
   7   5   1      523.52      559.35     14.13 o 
   8   5   1      166.90      236.83     15.14 o 
   9   5   1      116.80       87.91     23.44 o 
   0   6   1       82.65       37.47      7.22 o 
   1   6   1      583.61      567.11     11.48 o 
   2   6   1      391.78      366.30      7.37 o 
   3   6   1     2569.03     2789.92     25.83 o 
   4   6   1     1792.11     1777.23     19.73 o 
   5   6   1     2169.14     2135.36     24.79 o 
   6   6   1      129.62      144.39     10.28 o 
   7   6   1      283.34      253.94     11.16 o 
   8   6   1       57.04       47.42     13.00 o 
   9   6   1       17.95       68.76     35.81 o 
   0   7   1     1978.94     1578.89     25.50 o 
   1   7   1     1099.69     1113.42     14.83 o 
   2   7   1      936.00     1004.43     14.67 o 
   3   7   1      562.85      627.61     10.96 o 
   4   7   1     1035.37      947.62     13.91 o 
   5   7   1      586.13      581.54     12.78 o 
   6   7   1     1153.38     1113.85     18.66 o 
   7   7   1     1139.71     1090.18     24.07 o 
   8   7   1       53.09       61.07     12.97 o 
   9   7   1      249.07      316.45     26.16 o 
   0   8   1    23747.28    27555.32    335.14 o 
   1   8   1     4887.44     4754.44     45.04 o 
   2   8   1     1258.16     1400.02     16.98 o 
   3   8   1      158.84      189.86      7.05 o 
   4   8   1      268.68      229.45     10.35 o 
   5   8   1       80.17       84.19      7.80 o 
   6   8   1     2524.90     2477.64     28.94 o 
   7   8   1      132.24      135.68     13.82 o 
   8   8   1       66.56       92.59     15.96 o 
   9   8   1       13.54       41.32     21.03 o 
   0   9   1      639.85      781.72     24.34 o 
   1   9   1     2208.13     2247.02     24.92 o 
   2   9   1       85.18      105.93      9.21 o 
   3   9   1      926.48      995.55     15.84 o 
   4   9   1     2046.10     2288.43     24.59 o 
   5   9   1      324.34      368.06     10.79 o 
   6   9   1     1604.66     1494.05     24.50 o 
   7   9   1      723.60      700.21     22.29 o 
   8   9   1        9.40       19.40     12.78 o 
   9   9   1      236.64      308.14     25.17 o 
   0  10   1       60.88      102.54      9.81 o 
   1  10   1     3491.92     4404.19     43.29 o 
   2  10   1     3107.97     3039.00     29.45 o 
   3  10   1        8.01       37.98      6.57 o 
   4  10   1       65.19       84.48      7.05 o 
   5  10   1     1790.65     1568.42     20.47 o 
   6  10   1      105.51      124.23     13.74 o 
   7  10   1      187.17      147.88     15.20 o 
   8  10   1       83.71       96.13     15.15 o 
   9  10   1       25.44       57.37     20.86 o 
   0  11   1      103.36      223.30     11.41 o 
   1  11   1    15396.78    16181.74    142.37 o 
   2  11   1      292.52      298.92      8.60 o 
   3  11   1     1863.73     1855.19     21.37 o 
   4  11   1     1331.63     1170.78     19.12 o 
   5  11   1      178.74      166.55     10.84 o 
   6  11   1       20.44       50.71     12.98 o 
   7  11   1      648.62      628.56     23.32 o 
   8  11   1      255.46      318.31     21.58 o 
   9  11   1       90.41      114.68     22.97 o 
   0  12   1    12202.20    12502.43    144.10 o 
   1  12   1      310.23      398.37     11.67 o 
   2  12   1      295.81      310.15      9.10 o 
   3  12   1      329.61      373.62     11.62 o 
   4  12   1      377.55      400.78     11.97 o 
   5  12   1      603.75      582.31     19.14 o 
   6  12   1     3015.88     2648.08     40.50 o 
   7  12   1       44.19       40.20     14.54 o 
   8  12   1      129.95      123.96     15.82 o 
   9  12   1       99.50      111.40     22.96 o 
   0  13   1      555.22      597.61     17.78 o 
   1  13   1      130.49      202.96      9.24 o 
   2  13   1      646.99      746.55     14.07 o 
   3  13   1      210.54      174.84     10.76 o 
   4  13   1      522.48      524.86     18.52 o 
   5  13   1     1297.97     1151.10     25.37 o 
   6  13   1     1504.33     1371.57     36.24 o 
   7  13   1      238.19      236.33     17.55 o 
   8  13   1      117.03      107.01     16.21 o 
   0  14   1     2930.99     3206.75     45.42 o 
   1  14   1      183.23      338.04     10.56 o 
   2  14   1      468.90      532.21     13.24 o 
   3  14   1      957.83      892.96     15.30 o 
   4  14   1      876.79      776.93     22.58 o 
   5  14   1     2993.80     2677.36     40.21 o 
   6  14   1       48.66       53.22     13.89 o 
   7  14   1       64.95       68.77     15.55 o 
   8  14   1      121.22      133.99     19.82 o 
   0  15   1      387.21      454.09     20.77 o 
   1  15   1       37.63       64.81      8.64 o 
   2  15   1       95.45      135.22      9.69 o 
   3  15   1      184.24      218.45     12.90 o 
   4  15   1       25.58       20.26     11.98 o 
   5  15   1      400.68      422.05     18.81 o 
   6  15   1       72.91       66.38     14.38 o 
   7  15   1      957.83      842.27     26.32 o 
   8  15   1       29.24       60.78     19.30 o 
   0  16   1     1529.74     1601.78     29.93 o 
   1  16   1      721.80      673.61     14.29 o 
   2  16   1      318.87      346.52     12.31 o 
   3  16   1      144.51      183.91     17.00 o 
   4  16   1      930.79      785.30     23.41 o 
   5  16   1     1204.54     1051.54     25.82 o 
   6  16   1      188.06      212.53     16.99 o 
   7  16   1       33.74       52.96     16.03 o 
   8  16   1       69.87       96.85     21.72 o 
   0  17   1       59.85       61.63     12.47 o 
   1  17   1      549.44      458.80     12.64 o 
   2  17   1     2503.56     2430.30     30.94 o 
   3  17   1      693.66      828.39     43.47 o 
   4  17   1      342.54      350.54     17.64 o 
   5  17   1      754.89      665.17     22.33 o 
   6  17   1      294.42      300.40     22.23 o 
   7  17   1        1.52      -21.23     15.13 o 
   8  17   1       32.44       54.33     21.48 o 
   0  18   1      138.15      135.20     13.95 o 
   1  18   1      232.22      342.66     12.75 o 
   2  18   1     1101.42      977.68     22.57 o 
   3  18   1      289.72      244.64     19.47 o 
   4  18   1      963.32      966.96     27.67 o 
   5  18   1      312.69      243.16     17.75 o 
   6  18   1      164.76      175.08     17.29 o 
   7  18   1       12.42       10.11     16.25 o 
   0  19   1      240.18      238.56     16.24 o 
   1  19   1     1037.52     1026.36     19.58 o 
   2  19   1       73.70      133.28     15.60 o 
   3  19   1       85.52      180.63     24.99 o 
   4  19   1      148.59      180.09     19.67 o 
   5  19   1      293.51      318.77     19.01 o 
   6  19   1      204.93      181.12     17.89 o 
   7  19   1      133.83      136.27     18.59 o 
   0  20   1       75.74      127.90     16.98 o 
   1  20   1      851.23      841.03     19.57 o 
   2  20   1      212.16      150.81     15.11 o 
   3  20   1      763.49      855.76     28.54 o 
   4  20   1      119.37      146.21     22.34 o 
   5  20   1      522.78      424.32     28.26 o 
   6  20   1       91.74       78.83     16.90 o 
   7  20   1       28.91       55.03     17.98 o 
   0  21   1       89.38      102.47     15.46 o 
   1  21   1      343.13      374.89     17.97 o 
   2  21   1      240.09      245.91     16.73 o 
   3  21   1      481.06      453.71     23.58 o 
   4  21   1      118.75       95.09     19.13 o 
   5  21   1      313.89      295.69     23.62 o 
   6  21   1       19.19       39.15     18.28 o 
   0  22   1        6.28       28.52     15.22 o 
   1  22   1        2.54       24.32     13.65 o 
   2  22   1       60.50       65.81     15.30 o 
   3  22   1      176.03      191.87     18.93 o 
   4  22   1      602.42      585.31     33.45 o 
   5  22   1      351.05      386.54     25.93 o 
   6  22   1       11.67       55.52     20.95 o 
   0  23   1       30.78        6.68     23.03 o 
   1  23   1       16.95       -1.91     13.87 o 
   2  23   1        7.96       -0.98     14.58 o 
   3  23   1       64.63       57.25     16.20 o 
   4  23   1       48.38       51.51     22.79 o 
   5  23   1       62.23       46.39     20.83 o 
   6  23   1       15.59       21.31     21.71 o 
   0  24   1       39.80       13.12     29.03 o 
   1  24   1      157.34      219.83     25.45 o 
   2  24   1       71.23       97.43     16.71 o 
   3  24   1       14.57       -5.26     15.84 o 
   4  24   1       28.72       98.53     19.80 o 
   5  24   1      132.47      120.69     22.91 o 
   0  25   1       25.42        9.81     32.23 o 
   1  25   1       50.93      150.87     20.28 o 
   2  25   1       17.39       32.63     15.99 o 
   3  25   1       48.94       64.46     17.74 o 
   4  25   1      202.86      229.20     20.85 o 
   5  25   1      128.15       79.41     22.90 o 
   0  26   1       63.84      139.71     69.98 o 
   1  26   1       37.08       33.46     22.43 o 
   2  26   1       80.53      104.40     18.22 o 
   3  26   1       58.60       34.58     17.26 o 
   4  26   1      214.06      268.81     22.10 o 
   0  27   1       74.61      102.20     38.06 o 
   1  27   1       12.00       -4.11     24.19 o 
   2  27   1       64.83       89.93     22.56 o 
   3  27   1       15.26       18.24     18.00 o 
   0  28   1       13.54       29.88     34.88 o 
   1  28   1       16.16       70.28     42.55 o 
   2  28   1        4.86      -30.14     29.89 o 
   0  29   1        0.07       22.36     62.42 o 
   1  29   1       65.67       75.17     28.43 o 
   1   0   2     3895.85     3117.21     80.78 o 
   2   0   2      597.63      662.19     13.81 o 
   3   0   2      336.04      269.79      9.89 o 
   4   0   2        8.43        7.96      8.21 o 
   5   0   2       46.03       71.44      8.78 o 
   6   0   2        0.36       -1.45      9.83 o 
   7   0   2      541.62      535.33     21.14 o 
   8   0   2       41.59       53.89     13.93 o 
   9   0   2       22.71       15.36     22.96 o 
   0   1   2      132.97      124.82      7.82 o 
   1   1   2    24405.16    26355.54    189.03 o 
   2   1   2     2792.75     2968.93     27.54 o 
   3   1   2     1546.46     1447.47     14.85 o 
   4   1   2     1547.29     1518.12     16.56 o 
   5   1   2      722.48      783.16     12.80 o 
   6   1   2     6129.53     6125.73     79.84 o 
   7   1   2     3240.97     3109.11     31.08 o 
   8   1   2      155.50      132.44     10.94 o 
   9   1   2       20.17        8.22     12.84 o 
  10   1   2      463.36      448.59     44.53 o 
   0   2   2      487.68      423.90     10.00 o 
   1   2   2     1610.20     1751.02     27.78 o 
   2   2   2      281.15      265.04      6.64 o 
   3   2   2     1847.94     1796.95     21.15 o 
   4   2   2      227.58      282.58      7.86 o 
   5   2   2      933.42      996.19     14.75 o 
   6   2   2     2277.12     2152.03     25.18 o 
   7   2   2      444.01      518.81     12.65 o 
   8   2   2      284.50      321.75     12.80 o 
   9   2   2      205.16      231.91     16.36 o 
  10   2   2       35.35       48.18     26.41 o 
   0   3   2    28706.36    30438.42    310.58 o 
   1   3   2    91180.26    93731.35    767.25 o 
   2   3   2     4436.36     5184.19     45.06 o 
   3   3   2    15029.98    15186.77    120.66 o 
   4   3   2     1413.90     1368.42     18.07 o 
   5   3   2      942.55      911.85     14.79 o 
   6   3   2     5272.49     5147.65     43.74 o 
   7   3   2      107.39      165.72     10.45 o 
   8   3   2       16.43        3.23      9.10 o 
   9   3   2       78.47       59.73     17.86 o 
   0   4   2        0.10        9.48      5.20 o 
   1   4   2       93.79      162.87      4.44 o 
   2   4   2      441.23      370.63      7.75 o 
   3   4   2     1631.16     1628.62     17.98 o 
   4   4   2      237.54      205.42      8.06 o 
   5   4   2      490.39      467.26     11.37 o 
   6   4   2      445.81      491.04     12.51 o 
   7   4   2       85.06       81.89      8.95 o 
   8   4   2       52.86       49.76     10.85 o 
   9   4   2      270.44      291.35     21.51 o 
   0   5   2     8240.10     8921.28    142.32 o 
   1   5   2     5173.79     5216.99     50.43 o 
   2   5   2     3698.65     4140.26     35.55 o 
   3   5   2      630.42      653.15     11.61 o 
   4   5   2     7864.77     7687.29     62.60 o 
   5   5   2      653.18      614.72     13.73 o 
   6   5   2      160.38      185.57      9.51 o 
   7   5   2       15.77       17.62      7.74 o 
   8   5   2      140.27      173.27     13.64 o 
   9   5   2      205.87      216.51     18.94 o 
   0   6   2      314.57      411.47     15.07 o 
   1   6   2       36.10       57.01      5.13 o 
   2   6   2      120.51       94.48      4.82 o 
   3   6   2      259.32      250.60      8.71 o 
   4   6   2      500.12      528.03     11.32 o 
   5   6   2      252.30      287.61     10.14 o 
   6   6   2      590.60      582.38     13.25 o 
   7   6   2      340.79      373.31     13.86 o 
   8   6   2      570.86      590.36     20.04 o 
   9   6   2        3.78        0.45     15.98 o 
   0   7   2     3114.12     3512.51     47.72 o 
   1   7   2     3451.93     3864.09     37.08 o 
   2   7   2      516.82      557.77     10.65 o 
   3   7   2       90.58      139.22      6.72 o 
   4   7   2      842.66      926.78     13.63 o 
   5   7   2      128.80      100.48      7.84 o 
   6   7   2     1391.95     1263.79     20.06 o 
   7   7   2      431.88      467.21     18.95 o 
   8   7   2       70.93       63.57     15.00 o 
   9   7   2       19.93       70.07     21.43 o 
   0   8   2     4132.34     4961.58     65.74 o 
   1   8   2     2252.77     2110.26     23.28 o 
   2   8   2      703.26      646.45     10.99 o 
   3   8   2      512.84      516.33     10.93 o 
   4   8   2       98.65      156.11      7.30 o 
   5   8   2      105.85       99.15      8.00 o 
   6   8   2      591.41      607.65     16.33 o 
   7   8   2       24.79       35.29     12.41 o 
   8   8   2      179.74      173.86     17.44 o 
   9   8   2      113.57      130.34     22.46 o 
   0   9   2     7613.67     8464.93    107.78 o 
   1   9   2     1432.84     1401.76     25.96 o 
   2   9   2      501.76      454.71      9.65 o 
   3   9   2      122.48      162.62      7.82 o 
   4   9   2      924.37      877.85     13.92 o 
   5   9   2      759.99      741.74     14.10 o 
   6   9   2      786.21      738.88     18.00 o 
   7   9   2      395.53      361.92     16.93 o 
   8   9   2      260.54      284.71     20.66 o 
   9   9   2      140.72      192.81     25.17 o 
   0  10   2       48.12       53.52      9.49 o 
   1  10   2     5910.35     6307.52     59.15 o 
   2  10   2     1619.06     1625.08     19.37 o 
   3  10   2      155.62      174.58      9.71 o 
   4  10   2     1449.85     1485.35     20.00 o 
   5  10   2      150.81      177.38     10.78 o 
   6  10   2      345.26      301.81     16.01 o 
   7  10   2      230.07      258.07     15.97 o 
   8  10   2      209.76      206.55     19.71 o 
   9  10   2      153.09      129.69     24.28 o 
   0  11   2     7682.97     7611.55     90.60 o 
   1  11   2     6717.78     7532.83     69.90 o 
   2  11   2      426.65      495.81     10.62 o 
   3  11   2     1756.22     1710.68     20.24 o 
   4  11   2     1367.11     1293.86     23.27 o 
   5  11   2      866.98      714.72     20.34 o 
   6  11   2      241.35      235.05     15.66 o 
   7  11   2      103.87      114.92     15.07 o 
   8  11   2       20.41       40.86     16.78 o 
   9  11   2       92.56      100.20     22.38 o 
   0  12   2    11343.78    11342.54    131.59 o 
   1  12   2     1628.87     1976.59     25.46 o 
   2  12   2      766.85      843.91     15.51 o 
   3  12   2      486.46      524.86     11.34 o 
   4  12   2      321.77      324.90     12.84 o 
   5  12   2      280.46      293.38     15.66 o 
   6  12   2      875.88      849.49     23.36 o 
   7  12   2       23.91       22.05     14.36 o 
   8  12   2       24.56       39.96     18.31 o 
   9  12   2       76.92       96.25     22.88 o 
   0  13   2     4634.52     4349.18     56.90 o 
   1  13   2      295.53      376.45     11.07 o 
   2  13   2      735.51      570.56     12.53 o 
   3  13   2      609.01      488.94     11.29 o 
   4  13   2      163.67      190.52     12.69 o 
   5  13   2     1000.85     1016.46     24.25 o 
   6  13   2      265.31      292.17     17.44 o 
   7  13   2       23.53       31.39     14.63 o 
   8  13   2      149.10      147.68     19.81 o 
   0  14   2     4436.93     4880.69     63.39 o 
   1  14   2     6269.72     5995.46     58.79 o 
   2  14   2      236.88      288.83     10.49 o 
   3  14   2     1034.69     1089.68     18.07 o 
   4  14   2     1845.19     1727.22     28.66 o 
   5  14   2      985.62      942.22     24.16 o 
   6  14   2      276.89      284.77     17.75 o 
   7  14   2      137.46       90.78     16.13 o 
   8  14   2       69.53       78.86     18.67 o 
   0  15   2      352.03      498.40     17.37 o 
   1  15   2      233.34      296.68     11.48 o 
   2  15   2       44.54       75.10      8.89 o 
   3  15   2     1201.86     1079.79     21.15 o 
   4  15   2      939.35      920.80     23.37 o 
   5  15   2      154.32      158.28     15.04 o 
   6  15   2       51.61       39.17     14.36 o 
   7  15   2       88.45       75.11     16.02 o 
   8  15   2      171.47      176.84     21.15 o 
   0  16   2     4255.05     4282.41     58.36 o 
   1  16   2      245.43      254.81     11.60 o 
   2  16   2        0.71        1.93      8.44 o 
   3  16   2     1922.07     1644.87     26.68 o 
   4  16   2      568.49      670.97     23.35 o 
   5  16   2     1143.28     1056.73     26.13 o 
   6  16   2      563.06      497.70     20.91 o 
   7  16   2       36.41       57.77     15.60 o 
   8  16   2       21.64       34.29     19.14 o 
   0  17   2      506.90      618.18     20.23 o 
   1  17   2       42.72       46.32      9.12 o 
   2  17   2      113.93      340.28     15.42 o 
   3  17   2      449.03      524.78     20.13 o 
   4  17   2     1584.44     1504.54     32.22 o 
   5  17   2       73.88       84.83     14.84 o 
   6  17   2       54.27      117.46     15.90 o 
   7  17   2      102.32      125.98     17.48 o 
   8  17   2       13.04       42.04     19.15 o 
   0  18   2        4.84      -17.73     11.82 o 
   1  18   2      799.81      805.74     17.51 o 
   2  18   2     1195.31      926.18     21.29 o 
   3  18   2      839.02      792.23     26.54 o 
   4  18   2     1378.76     1204.48     43.81 o 
   5  18   2      569.35      550.37     27.80 o 
   6  18   2       46.46       50.00     15.47 o 
   7  18   2      223.49      226.22     19.79 o 
   0  19   2        4.59       -6.22     12.34 o 
   1  19   2       29.15      156.53     11.71 o 
   2  19   2      449.94      433.52     19.68 o 
   3  19   2       16.12       24.94     16.07 o 
   4  19   2       94.91       87.41     16.61 o 
   5  19   2      122.52      188.90     19.97 o 
   6  19   2       47.63       50.79     16.01 o 
   7  19   2       40.92       80.33     17.61 o 
   0  20   2      218.18      286.24     24.35 o 
   1  20   2      361.33      390.71     20.83 o 
   2  20   2      347.78      344.65     18.62 o 
   3  20   2      734.47      733.43     41.53 o 
   4  20   2       25.76       27.29     22.06 o 
   5  20   2      293.64      343.16     21.30 o 
   6  20   2        0.36      -14.75     16.63 o 
   7  20   2      128.83      148.01     19.56 o 
   0  21   2       24.23       26.70     14.27 o 
   1  21   2       20.20      136.63     19.98 o 
   2  21   2       55.43       65.35     14.60 o 
   3  21   2      179.07      199.71     18.50 o 
   4  21   2       27.99       38.68     17.66 o 
   5  21   2       28.60       56.99     21.18 o 
   6  21   2        7.48       19.02     18.60 o 
   0  22   2        0.75       19.90     19.24 o 
   1  22   2      169.45      188.72     15.73 o 
   2  22   2      111.06       80.90     15.62 o 
   3  22   2       39.62       58.59     16.64 o 
   4  22   2      414.45      467.32     25.88 o 
   5  22   2      198.01      212.95     22.89 o 
   6  22   2      270.31      217.59     24.71 o 
   0  23   2        4.67        7.02     19.61 o 
   1  23   2       24.38       67.89     16.78 o 
   2  23   2       96.06       85.02     15.88 o 
   3  23   2        3.71       18.89     16.75 o 
   4  23   2       12.21       40.19     17.94 o 
   5  23   2       71.56       75.72     21.57 o 
   6  23   2       43.61       56.22     22.49 o 
   0  24   2      133.46      132.10     50.30 o 
   1  24   2       45.36       46.29     15.58 o 
   2  24   2      348.43      326.37     19.65 o 
   3  24   2       19.41       28.25     16.02 o 
   4  24   2      457.96      373.22     23.59 o 
   5  24   2       97.16      110.18     23.15 o 
   0  25   2        6.06       43.14     31.47 o 
   1  25   2       30.32       48.41     17.75 o 
   2  25   2       19.79       59.91     16.19 o 
   3  25   2       19.24       17.10     16.98 o 
   4  25   2       11.12       95.41     20.53 o 
   5  25   2       24.39       35.33     20.23 o 
   0  26   2       10.32      -36.40     30.66 o 
   1  26   2       13.90      -32.50     22.43 o 
   2  26   2      422.68      292.12     26.21 o 
   3  26   2      128.34      140.66     19.62 o 
   4  26   2      102.19      140.37     20.76 o 
   0  27   2        9.69       90.19     35.84 o 
   1  27   2       14.74       -8.50     24.18 o 
   2  27   2       67.25      161.74     23.13 o 
   3  27   2       35.06       57.87     19.00 o 
   0  28   2      151.97      135.98     76.84 o 
   1  28   2      435.29      419.12     34.65 o 
   2  28   2       34.72       66.98     30.92 o 
   0  29   2        1.89       17.74     38.19 o 
   1  29   2       39.50       93.38     28.38 o 
   1   0   3     1343.87     1278.87     28.28 o 
   2   0   3    12889.02    14026.78    156.04 o 
   3   0   3     7930.64     8877.07    112.83 o 
   4   0   3     1400.93     1371.75     27.58 o 
   5   0   3     2164.10     2361.17     34.11 o 
   6   0   3     4350.34     3753.57     46.58 o 
   7   0   3        5.11       43.31     13.23 o 
   8   0   3       65.99       96.21     16.21 o 
   9   0   3      100.09      102.48     17.91 o 
  10   0   3       97.27      102.65     51.47 o 
   0   1   3      738.99      537.37      9.89 o 
   1   1   3     3723.69     3691.38     35.06 o 
   2   1   3     3527.77     3618.86     34.47 o 
   3   1   3      674.83      730.70     10.78 o 
   4   1   3     2029.37     1974.29     26.62 o 
   5   1   3      374.01      397.13      9.72 o 
   6   1   3      824.04      788.48     14.93 o 
   7   1   3     1040.32      999.90     17.57 o 
   8   1   3      203.29      206.87     12.66 o 
   9   1   3      407.04      414.43     18.83 o 
  10   1   3       45.43       44.36     32.34 o 
   0   2   3      604.09      563.22      9.66 o 
   1   2   3     8170.12     7653.22     54.62 o 
   2   2   3     6443.33     6610.96     51.90 o 
   3   2   3     3750.85     3607.16     34.23 o 
   4   2   3     9819.50    10097.61     77.24 o 
   5   2   3      765.83      760.46     12.79 o 
   6   2   3     4057.48     3902.37     39.12 o 
   7   2   3     6858.08     6126.75     49.63 o 
   8   2   3      411.32      418.88     15.21 o 
   9   2   3      722.11      681.33     23.16 o 
   0   3   3      478.53      651.84      9.92 o 
   1   3   3     1246.23     1392.78     16.27 o 
   2   3   3     2949.96     2739.63     26.32 o 
   3   3   3     2694.34     2721.74     26.20 o 
   4   3   3      616.07      544.64     10.77 o 
   5   3   3      686.74      654.91     12.19 o 
   6   3   3      914.30      838.53     17.67 o 
   7   3   3      152.59      160.25     10.27 o 
   8   3   3       23.16       25.02     10.87 o 
   9   3   3      170.23      189.84     18.45 o 
   0   4   3     3033.28     2681.62     32.98 o 
   1   4   3     9297.44     9672.56     84.39 o 
   2   4   3     4876.86     4535.59     38.44 o 
   3   4   3     2040.00     2486.51     24.38 o 
   4   4   3      162.19      181.54      7.81 o 
   5   4   3     1157.39     1225.59     16.27 o 
   6   4   3      255.96      298.22     10.95 o 
   7   4   3       30.79       39.91      9.44 o 
   8   4   3       24.38       30.01     12.12 o 
   9   4   3      458.43      473.93     25.82 o 
   0   5   3        2.50       35.69      6.43 o 
   1   5   3     1485.27     1505.26     19.51 o 
   2   5   3      425.64      360.95      7.23 o 
   3   5   3       22.91       29.20      5.60 o 
   4   5   3      852.58      877.57     13.98 o 
   5   5   3      969.86      963.22     15.32 o 
   6   5   3       47.21       37.90      7.75 o 
   7   5   3      367.06      387.91     12.69 o 
   8   5   3       71.09       52.29     14.23 o 
   9   5   3       84.69       79.27     15.95 o 
   0   6   3     2867.44     3191.40     39.39 o 
   1   6   3      215.45      207.33      6.30 o 
   2   6   3     4121.95     4257.20     38.78 o 
   3   6   3     3143.17     3454.10     33.25 o 
   4   6   3     4390.99     4485.93     39.44 o 
   5   6   3      123.65      155.27      8.21 o 
   6   6   3      589.68      633.50     14.47 o 
   7   6   3     1619.62     1453.90     23.25 o 
   8   6   3      399.52      358.46     20.85 o 
   9   6   3       25.54       22.84     16.82 o 
   0   7   3     4308.56     4599.00     60.76 o 
   1   7   3      928.76     1244.64     14.97 o 
   2   7   3     3723.88     3213.19     32.97 o 
   3   7   3      347.18      360.92      9.77 o 
   4   7   3      241.23      265.15      8.74 o 
   5   7   3      261.87      238.69     10.47 o 
   6   7   3      271.59      262.59      9.88 o 
   7   7   3     1462.48     1317.39     23.17 o 
   8   7   3      326.08      383.55     22.95 o 
   9   7   3      239.23      289.21     21.03 o 
   0   8   3    15331.63    15360.61    189.41 o 
   1   8   3     5686.61     5567.09     51.91 o 
   2   8   3      800.75      654.29     13.98 o 
   3   8   3      319.48      340.18      9.89 o 
   4   8   3      126.70      170.67      8.27 o 
   5   8   3       76.57       97.76      7.90 o 
   6   8   3       62.69       41.92      8.91 o 
   7   8   3      614.98      571.70     19.00 o 
   8   8   3      115.88       99.28     17.43 o 
   9   8   3      108.00      126.64     18.78 o 
   0   9   3      707.40      739.01     17.91 o 
   1   9   3     2228.46     2504.46     26.96 o 
   2   9   3      438.71      299.75      7.99 o 
   3   9   3      552.44      681.43     12.54 o 
   4   9   3      982.39      891.29     13.52 o 
   5   9   3      209.91      255.51      9.48 o 
   6   9   3      346.09      331.82     14.59 o 
   7   9   3      655.57      620.26     20.18 o 
   8   9   3       14.53       43.93     22.37 o 
   9   9   3        4.40        5.66     17.24 o 
   0  10   3      859.70     1121.53     23.68 o 
   1  10   3     2493.90     2446.75     27.08 o 
   2  10   3     1834.92     1756.18     19.92 o 
   3  10   3      864.17      851.15     13.64 o 
   4  10   3     2233.17     2047.37     24.58 o 
   5  10   3      105.29      134.72     10.66 o 
   6  10   3      672.59      634.89     19.45 o 
   7  10   3      772.72      626.97     20.30 o 
   8  10   3        9.22       -2.25     16.21 o 
   9  10   3      149.24      181.47     22.15 o 
   0  11   3    11252.12    12339.37    155.41 o 
   1  11   3     3678.73     4335.61     42.67 o 
   2  11   3      232.86      312.35      8.93 o 
   3  11   3      425.82      511.14     15.12 o 
   4  11   3      501.85      537.45     15.22 o 
   5  11   3       84.97       94.81     10.26 o 
   6  11   3      300.52      302.24     19.09 o 
   7  11   3      134.01      168.18     15.57 o 
   8  11   3       99.76      112.80     22.53 o 
   9  11   3      188.55      173.30     20.60 o 
   0  12   3      262.31      342.54     14.70 o 
   1  12   3     5852.84     5728.54     52.74 o 
   2  12   3     2450.07     2211.70     25.02 o 
   3  12   3      348.92      354.87      9.76 o 
   4  12   3      133.22      133.41     10.76 o 
   5  12   3      127.87      141.48     14.55 o 
   6  12   3       72.29       68.19     13.62 o 
   7  12   3      338.23      385.12     20.29 o 
   8  12   3       72.52       38.18     17.70 o 
   9  12   3      276.51      307.12     23.04 o 
   0  13   3     6909.90     6617.30     81.19 o 
   1  13   3     1623.45     1610.37     21.68 o 
   2  13   3      670.71      699.92     13.58 o 
   3  13   3      502.70      546.81     11.69 o 
   4  13   3      246.31      269.65     13.81 o 
   5  13   3      105.17      167.06     18.65 o 
   6  13   3      147.35      137.32     15.90 o 
   7  13   3       61.77       36.15     14.55 o 
   8  13   3        7.13       12.77     17.67 o 
   0  14   3     4558.41     4303.82     57.11 o 
   1  14   3     2615.45     2475.34     29.39 o 
   2  14   3      568.41      610.62     13.87 o 
   3  14   3     1082.40     1149.45     21.71 o 
   4  14   3     2336.94     2144.29     29.54 o 
   5  14   3      298.38      314.86     20.34 o 
   6  14   3      120.02      103.66     14.90 o 
   7  14   3       10.01       35.92     14.86 o 
   8  14   3       76.61      109.98     20.82 o 
   0  15   3        1.44       95.85     11.64 o 
   1  15   3      840.65      761.31     18.41 o 
   2  15   3      261.98      347.44     11.17 o 
   3  15   3     1365.18     1327.87     23.64 o 
   4  15   3     2040.68     1963.25     32.79 o 
   5  15   3      308.28      326.49     18.69 o 
   6  15   3        0.56        6.63     13.72 o 
   7  15   3      154.96      135.15     17.07 o 
   8  15   3       80.50       81.58     19.88 o 
   0  16   3       52.19      220.59     14.42 o 
   1  16   3       37.28       35.19      8.92 o 
   2  16   3      738.46      713.52     17.56 o 
   3  16   3      637.80      637.79     17.68 o 
   4  16   3      544.63      571.93     21.77 o 
   5  16   3      543.46      626.69     40.78 o 
   6  16   3        7.48       59.36     14.62 o 
   7  16   3      228.62      188.75     18.11 o 
   8  16   3       42.96       42.24     19.16 o 
   0  17   3       88.60      149.00     13.59 o 
   1  17   3       40.45       39.39      9.47 o 
   2  17   3     2136.21     1960.12     29.46 o 
   3  17   3     1094.16     1006.45     23.92 o 
   4  17   3     1180.68     1147.91     28.71 o 
   5  17   3       17.37       22.67     13.45 o 
   6  17   3       62.58       59.80     15.26 o 
   7  17   3       87.87      100.05     17.16 o 
   8  17   3      128.91      117.27     21.06 o 
   0  18   3       19.41       30.24     12.49 o 
   1  18   3      161.27      233.68     11.90 o 
   2  18   3      757.33      775.43     19.95 o 
   3  18   3      263.60      319.25     17.80 o 
   4  18   3      290.82      302.29     20.35 o 
   5  18   3       57.72       98.79     16.57 o 
   6  18   3       14.72        2.70     14.92 o 
   7  18   3        9.69       40.15     16.21 o 
   0  19   3       24.24       41.65     13.57 o 
   1  19   3      319.64      313.20     20.16 o 
   2  19   3     1295.75     1195.21     23.89 o 
   3  19   3       89.03      127.66     17.82 o 
   4  19   3       62.01       53.79     15.69 o 
   5  19   3      296.11      254.18     20.42 o 
   6  19   3       33.88        8.07     17.35 o 
   7  19   3       47.96       53.41     17.37 o 
   0  20   3       61.73       29.88     13.27 o 
   1  20   3      347.60      365.43     16.10 o 
   2  20   3      177.98      184.42     16.49 o 
   3  20   3       30.25       72.84     16.06 o 
   4  20   3      176.65      165.66     18.06 o 
   5  20   3       27.93       42.23     16.76 o 
   6  20   3       11.85       -1.26     17.50 o 
   7  20   3       74.79       43.44     19.38 o 
   0  21   3       13.16      -10.64     16.86 o 
   1  21   3      415.13      449.19     17.53 o 
   2  21   3       28.34       23.50     15.34 o 
   3  21   3        3.28       13.25     15.70 o 
   4  21   3      127.84      181.35     21.49 o 
   5  21   3      159.28      174.25     20.09 o 
   6  21   3      119.93       94.82     19.30 o 
   0  22   3      115.94       84.06     20.15 o 
   1  22   3      118.46      139.71     14.83 o 
   2  22   3       22.51       40.27     15.92 o 
   3  22   3        6.01       26.98     16.51 o 
   4  22   3      100.29       97.30     18.36 o 
   5  22   3        8.98       63.18     20.61 o 
   6  22   3       25.75       51.09     19.19 o 
   0  23   3        0.17       -2.35     19.90 o 
   1  23   3      137.52      127.09     15.95 o 
   2  23   3      226.45      242.00     19.00 o 
   3  23   3      110.65      133.90     18.37 o 
   4  23   3      133.28      115.59     19.09 o 
   5  23   3      398.02      387.13     26.82 o 
   6  23   3       30.22       37.63     21.78 o 
   0  24   3        0.39       23.73     23.67 o 
   1  24   3        8.09       -0.18     19.03 o 
   2  24   3        5.97       35.95     15.24 o 
   3  24   3       95.60      111.87     17.36 o 
   4  24   3       67.91      133.88     20.26 o 
   5  24   3      115.90      101.81     21.05 o 
   0  25   3       35.43       40.26     30.61 o 
   1  25   3       86.23       89.57     19.12 o 
   2  25   3       10.48       33.79     19.44 o 
   3  25   3       16.69        5.74     16.45 o 
   4  25   3      588.94      646.87     28.39 o 
   5  25   3      193.24      229.68     29.99 o 
   0  26   3       25.08       24.64     41.22 o 
   1  26   3       38.66       42.93     24.95 o 
   2  26   3       60.85       64.65     20.30 o 
   3  26   3       11.87       15.04     17.44 o 
   4  26   3       44.86       85.71     19.81 o 
   0  27   3      168.56      132.12     56.45 o 
   1  27   3       36.05       62.32     25.32 o 
   2  27   3      428.64      442.63     27.20 o 
   3  27   3       13.51       25.17     19.22 o 
   0  28   3       16.67        5.60     36.22 o 
   1  28   3       37.45      122.46     37.89 o 
   2  28   3      169.42      192.22     33.82 o 
   0  29   3       79.23       89.28     41.52 o 
   1  29   3      296.30      303.19     32.70 o 
   0   0   4    46975.38    48141.04    742.73 o 
   1   0   4      433.27      447.90     10.71 o 
   2   0   4    14642.32    16841.00    204.46 o 
   3   0   4     4402.66     4884.26     59.77 o 
   4   0   4     4015.29     4503.97     52.88 o 
   5   0   4     1035.29     1032.43     22.68 o 
   6   0   4      880.36      780.44     21.18 o 
   7   0   4       31.08       19.54     12.61 o 
   8   0   4       63.97       50.62     16.63 o 
   9   0   4     1317.21     1331.10     38.48 o 
   0   1   4     2917.06     2453.18     31.80 o 
   1   1   4      486.87      376.19      5.23 o 
   2   1   4      763.83      718.91     10.05 o 
   3   1   4      773.02      775.71     11.30 o 
   4   1   4      229.93      232.11      8.02 o 
   5   1   4     1059.24      995.65     16.14 o 
   6   1   4     1763.85     1666.29     21.71 o 
   7   1   4      503.02      527.91     13.66 o 
   8   1   4      216.78      213.11     13.61 o 
   9   1   4      100.12      142.04     20.37 o 
   0   2   4     2635.58     2071.54     27.52 o 
   1   2   4     3495.11     3533.12     29.31 o 
   2   2   4     1341.05     1308.58     13.59 o 
   3   2   4     1298.32     1183.84     19.74 o 
   4   2   4     1345.96     1412.23     19.91 o 
   5   2   4      695.27      619.79     13.10 o 
   6   2   4      417.67      524.31     13.68 o 
   7   2   4     2905.16     2804.32     30.04 o 
   8   2   4      115.92       95.90     11.27 o 
   9   2   4      539.27      598.78     20.05 o 
   0   3   4      103.10      126.78      5.56 o 
   1   3   4      182.44      277.69      5.60 o 
   2   3   4     2020.77     2010.37     18.69 o 
   3   3   4      334.95      449.75      9.19 o 
   4   3   4      200.38      187.10      7.66 o 
   5   3   4       30.49       21.18      5.54 o 
   6   3   4      308.85      315.68     12.61 o 
   7   3   4     1426.71     1270.84     21.34 o 
   8   3   4       96.92       88.79     12.54 o 
   9   3   4      290.37      319.94     17.74 o 
   0   4   4       99.25      192.59      8.98 o 
   1   4   4    15156.62    15605.85    151.72 o 
   2   4   4      441.14      596.07      9.41 o 
   3   4   4       50.54       15.42      5.89 o 
   4   4   4      863.91      827.01     12.95 o 
   5   4   4      186.71      243.29     10.30 o 
   6   4   4      781.43      709.04     15.14 o 
   7   4   4       41.22       40.53      9.43 o 
   8   4   4       14.57       18.29     11.96 o 
   9   4   4      588.67      604.29     26.85 o 
   0   5   4       17.78       56.85      6.14 o 
   1   5   4     2363.46     2505.78     28.70 o 
   2   5   4     1853.69     1582.98     17.40 o 
   3   5   4     1933.81     1741.99     26.24 o 
   4   5   4     2525.74     2535.21     24.05 o 
   5   5   4      333.82      392.01     12.30 o 
   6   5   4     1164.49     1087.95     17.13 o 
   7   5   4      230.23      238.82     18.85 o 
   8   5   4      206.01      207.14     14.79 o 
   9   5   4      311.55      344.68     20.42 o 
   0   6   4      580.54      488.70     10.82 o 
   1   6   4     3270.66     3689.83     33.90 o 
   2   6   4     7212.80     7021.52     64.15 o 
   3   6   4      220.50      233.31      8.87 o 
   4   6   4     1089.70     1153.84     15.73 o 
   5   6   4      395.62      463.17     10.78 o 
   6   6   4       86.96       94.83      9.40 o 
   7   6   4     1272.36     1211.13     22.15 o 
   8   6   4      401.15      400.07     22.67 o 
   9   6   4      280.48      298.73     21.42 o 
   0   7   4     1625.99     1348.49     20.94 o 
   1   7   4     4269.74     4393.85     39.78 o 
   2   7   4     4837.64     4500.86     43.93 o 
   3   7   4      346.56      378.03      8.38 o 
   4   7   4     2232.15     2207.06     22.91 o 
   5   7   4      336.86      353.09     11.52 o 
   6   7   4      329.04      336.98     11.92 o 
   7   7   4      106.24      116.63     11.30 o 
   8   7   4      281.40      278.13     25.39 o 
   9   7   4      165.88      196.95     26.38 o 
   0   8   4      182.46      338.76     13.25 o 
   1   8   4      320.56      283.82      7.52 o 
   2   8   4     1537.70     1633.67     22.09 o 
   3   8   4      158.24      190.58      7.68 o 
   4   8   4     1110.59     1061.29     15.33 o 
   5   8   4       32.19       22.76      6.22 o 
   6   8   4      731.51      723.82     17.42 o 
   7   8   4       22.20       36.45     10.42 o 
   8   8   4      363.68      339.95     22.53 o 
   9   8   4      234.32      288.78     21.97 o 
   0   9   4        0.01       94.02      9.73 o 
   1   9   4     3372.45     3279.87     31.82 o 
   2   9   4      294.25      219.75      8.75 o 
   3   9   4      123.09      179.38      8.03 o 
   4   9   4      650.12      755.92     12.46 o 
   5   9   4      757.54      791.99     17.55 o 
   6   9   4      602.85      558.57     15.02 o 
   7   9   4       29.67       55.15     12.93 o 
   8   9   4       47.61       46.59     25.23 o 
   9   9   4       23.89      -10.62     18.50 o 
   0  10   4     4242.13     5122.87    207.08 o 
   1  10   4     1748.02     1986.55     22.16 o 
   2  10   4      183.93      238.29     10.28 o 
   3  10   4      154.03      186.33      8.25 o 
   4  10   4      873.45      950.79     16.47 o 
   5  10   4      773.35      781.25     16.69 o 
   6  10   4     1154.84     1073.09     20.40 o 
   7  10   4      488.65      465.37     18.92 o 
   8  10   4       53.51      102.18     18.25 o 
   9  10   4      460.08      461.40     31.05 o 
   0  11   4     2013.76     2197.51     35.87 o 
   1  11   4     3845.72     3860.35     37.48 o 
   2  11   4     1426.19     1157.70     16.94 o 
   3  11   4     1794.01     1852.69     23.83 o 
   4  11   4     1405.63     1382.30     23.11 o 
   5  11   4     1565.79     1478.07     23.77 o 
   6  11   4       66.96       79.81     13.44 o 
   7  11   4       93.41       94.15     14.13 o 
   8  11   4       72.88       87.10     18.12 o 
   9  11   4      284.08      271.33     24.44 o 
   0  12   4     5234.22     5134.38     70.67 o 
   1  12   4      278.39      397.78     10.53 o 
   2  12   4       25.66       60.37      6.37 o 
   3  12   4     2940.77     2768.76     30.57 o 
   4  12   4      736.80      774.49     18.14 o 
   5  12   4      121.80      128.39     11.93 o 
   6  12   4       23.57       21.59     13.03 o 
   7  12   4      192.27      194.90     18.16 o 
   8  12   4        7.99        1.51     17.20 o 
   9  12   4        3.02       -5.54     19.52 o 
   0  13   4     4485.67     4233.99     64.57 o 
   1  13   4     3053.12     2872.72     32.02 o 
   2  13   4      281.61      289.90      9.51 o 
   3  13   4       30.09       72.72      9.86 o 
   4  13   4     2913.06     2594.75     36.78 o 
   5  13   4     1137.08     1051.68     24.58 o 
   6  13   4      482.90      448.40     19.06 o 
   7  13   4      115.01      137.30     18.62 o 
   8  13   4      146.06      138.77     20.00 o 
   0  14   4      467.29      459.83     15.65 o 
   1  14   4      216.37      327.27     10.98 o 
   2  14   4      172.32      261.51      9.83 o 
   3  14   4     1639.03     1658.99     25.96 o 
   4  14   4     1225.23     1157.21     21.10 o 
   5  14   4      178.47      233.66     15.34 o 
   6  14   4       91.88       63.58     21.91 o 
   7  14   4       38.85       13.42     13.68 o 
   8  14   4       83.50      119.11     27.84 o 
   0  15   4       44.43       94.67     11.70 o 
   1  15   4      498.30      510.61     13.67 o 
   2  15   4     1824.75     1725.83     21.88 o 
   3  15   4     1652.49     1450.75     24.81 o 
   4  15   4      337.53      386.24     16.21 o 
   5  15   4     1040.80      949.31     24.24 o 
   6  15   4      254.07      265.69     17.53 o 
   7  15   4      255.64      262.68     22.91 o 
   8  15   4      309.62      355.46     29.22 o 
   0  16   4      367.69      418.81     16.98 o 
   1  16   4       31.79       78.24      9.78 o 
   2  16   4      162.85      359.31     14.47 o 
   3  16   4      700.00      692.98     18.77 o 
   4  16   4      375.15      391.07     19.30 o 
   5  16   4      162.59      159.48     15.68 o 
   6  16   4      222.49      238.16     17.69 o 
   7  16   4        5.04       12.32     14.10 o 
   8  16   4      191.54      212.28     26.61 o 
   0  17   4      348.66      363.74     25.12 o 
   1  17   4      158.85      160.03     10.90 o 
   2  17   4      987.88      953.60     21.16 o 
   3  17   4      235.22      375.12     15.67 o 
   4  17   4     2016.71     1801.96     35.40 o 
   5  17   4      243.20      173.73     17.83 o 
   6  17   4       33.25       62.44     15.11 o 
   7  17   4      311.62      296.42     19.53 o 
   8  17   4      171.44      137.33     21.88 o 
   0  18   4       88.45      101.49     13.67 o 
   1  18   4       36.69      112.20     11.05 o 
   2  18   4        1.71       25.01     11.55 o 
   3  18   4      166.51      135.47     16.21 o 
   4  18   4      358.19      362.29     20.24 o 
   5  18   4       13.23       15.78     15.52 o 
   6  18   4       20.72       19.42     15.34 o 
   7  18   4       25.55       25.99     15.66 o 
   0  19   4       20.58       58.94     13.67 o 
   1  19   4      414.65      385.79     17.77 o 
   2  19   4     2043.18     1889.09     30.31 o 
   3  19   4      210.65      226.49     18.05 o 
   4  19   4       95.42      104.13     16.70 o 
   5  19   4       40.33       65.67     16.76 o 
   6  19   4       77.49       77.61     18.18 o 
   7  19   4        6.33       13.20     18.48 o 
   0  20   4       37.24       53.30     14.22 o 
   1  20   4       42.01       85.26     13.40 o 
   2  20   4      331.74      411.26     19.87 o 
   3  20   4      185.44      171.86     17.74 o 
   4  20   4        4.01       17.25     15.44 o 
   5  20   4      116.01       97.99     17.95 o 
   6  20   4        0.18       12.13     18.16 o 
   7  20   4       53.25       46.93     22.33 o 
   0  21   4      175.15      134.71     20.20 o 
   1  21   4      193.92      175.12     14.86 o 
   2  21   4      485.60      490.48     21.55 o 
   3  21   4      140.60      146.64     17.20 o 
   4  21   4      406.21      350.75     23.75 o 
   5  21   4      104.57      109.97     18.46 o 
   6  21   4      112.37      127.38     20.47 o 
   0  22   4        8.53       85.44     21.20 o 
   1  22   4        5.15       73.66     13.78 o 
   2  22   4       63.75       73.42     16.07 o 
   3  22   4       24.26       52.19     18.05 o 
   4  22   4       27.96       34.88     16.86 o 
   5  22   4       23.09       63.51     20.34 o 
   6  22   4        6.45       23.91     19.57 o 
   0  23   4      225.26      201.08     23.46 o 
   1  23   4       48.47       51.92     16.53 o 
   2  23   4      687.03      657.59     23.08 o 
   3  23   4       15.23       17.61     15.99 o 
   4  23   4       92.11      163.14     20.01 o 
   5  23   4      451.88      496.57     26.41 o 
   6  23   4       44.75       67.14     23.17 o 
   0  24   4        0.48      -20.64     19.79 o 
   1  24   4       38.97       56.92     18.38 o 
   2  24   4       95.45      147.61     19.55 o 
   3  24   4       10.36       42.95     18.13 o 
   4  24   4       13.96       51.19     18.75 o 
   5  24   4       43.28       36.71     19.57 o 
   0  25   4       11.10       -2.75     33.17 o 
   1  25   4      112.36      141.32     20.30 o 
   2  25   4      142.74       97.16     22.13 o 
   3  25   4        6.89        6.56     17.46 o 
   4  25   4       61.17      120.45     20.94 o 
   5  25   4      170.67      165.28     23.00 o 
   0  26   4        7.37       41.72     58.96 o 
   1  26   4      138.06      183.20     26.99 o 
   2  26   4       93.88      132.01     20.98 o 
   3  26   4       14.27       40.12     17.84 o 
   4  26   4       18.99       31.68     20.16 o 
   0  27   4       54.25       26.14     36.65 o 
   1  27   4       55.89       48.19     25.39 o 
   2  27   4        0.46       46.85     20.62 o 
   3  27   4        7.91       -9.37     24.05 o 
   0  28   4       18.96       17.70     41.24 o 
   1  28   4       16.13       18.11     25.22 o 
   2  28   4      115.48      186.76     25.78 o 
   0  29   4       87.28      136.21     41.73 o 
   1   0   5      232.40      243.17      8.61 o 
   2   0   5      443.60      548.76     27.29 o 
   3   0   5     5913.60     6271.21     82.63 o 
   4   0   5      884.99      803.10     18.78 o 
   5   0   5        0.36        2.43      9.69 o 
   6   0   5        1.51        3.88     10.48 o 
   7   0   5       85.77       87.00     13.68 o 
   8   0   5        0.01       -6.37     20.50 o 
   9   0   5       10.19        4.63     20.61 o 
   0   1   5      287.07      371.44      9.00 o 
   1   1   5     2691.09     3185.92     24.86 o 
   2   1   5    24631.63    25914.95    199.29 o 
   3   1   5    20570.76    21737.03    176.73 o 
   4   1   5     1278.77     1392.66     16.86 o 
   5   1   5     1840.71     2019.91     22.67 o 
   6   1   5     2694.55     2580.59     28.12 o 
   7   1   5      833.36      819.64     15.70 o 
   8   1   5      219.00      196.48     13.47 o 
   9   1   5       46.56       39.54     13.53 o 
   0   2   5       13.84       14.10      4.73 o 
   1   2   5     1832.11     1559.31     15.70 o 
   2   2   5     2079.65     1854.76     18.10 o 
   3   2   5      720.97      808.31     18.86 o 
   4   2   5     1663.55     2025.79     23.17 o 
   5   2   5      101.33       85.98      7.85 o 
   6   2   5      637.81      628.15     14.00 o 
   7   2   5      424.54      482.12     13.81 o 
   8   2   5       45.41       53.78     10.67 o 
   9   2   5       38.17       43.48     13.53 o 
   0   3   5     9240.47     8542.64    104.81 o 
   1   3   5    14118.49    14322.26    107.96 o 
   2   3   5     9358.72     8918.38     69.10 o 
   3   3   5    23867.29    26472.96    198.91 o 
   4   3   5     3795.75     4567.65     41.25 o 
   5   3   5      960.87      931.28     15.25 o 
   6   3   5      475.09      467.45     12.81 o 
   7   3   5       45.17       36.18      8.98 o 
   8   3   5       98.20      111.62     12.78 o 
   9   3   5      246.48      296.25     17.32 o 
   0   4   5     2280.45     1619.01     27.02 o 
   1   4   5     4002.09     3884.47     33.00 o 
   2   4   5      922.80      785.43     10.20 o 
   3   4   5     1350.57     1413.13     16.04 o 
   4   4   5      973.39      970.57     13.40 o 
   5   4   5      154.07      114.39      8.43 o 
   6   4   5     1801.18     1610.19     24.08 o 
   7   4   5       39.33       25.06      8.54 o 
   8   4   5      168.39      201.24     14.92 o 
   9   4   5       58.64       77.51     15.75 o 
   0   5   5    10951.27    11786.71    122.37 o 
   1   5   5      163.17      204.47      8.67 o 
   2   5   5     3979.93     3754.86     36.92 o 
   3   5   5     2678.35     2980.56     39.44 o 
   4   5   5     3799.90     4028.07     37.54 o 
   5   5   5      182.38      273.15     10.00 o 
   6   5   5     1032.78      973.93     18.28 o 
   7   5   5      404.53      405.62     15.50 o 
   8   5   5      320.75      332.27     17.48 o 
   9   5   5       63.08       93.20     16.91 o 
   0   6   5     2563.77     2121.26     28.90 o 
   1   6   5     1328.13     1333.45     17.59 o 
   2   6   5     2105.02     2111.51     23.72 o 
   3   6   5      173.10      139.45      6.25 o 
   4   6   5     1480.10     1486.63     18.35 o 
   5   6   5      394.90      400.47     11.24 o 
   6   6   5      362.31      392.55     12.19 o 
   7   6   5      522.06      530.30     16.99 o 
   8   6   5      161.47      171.15     15.24 o 
   9   6   5      180.23      224.27     21.93 o 
   0   7   5     3244.37     3508.90     40.52 o 
   1   7   5     5065.90     5262.97     42.81 o 
   2   7   5     4874.81     5196.20     52.60 o 
   3   7   5     2706.95     3096.65     29.11 o 
   4   7   5     4252.75     4363.63     39.99 o 
   5   7   5        8.73        4.94      6.79 o 
   6   7   5      526.01      464.16     14.32 o 
   7   7   5       24.40       35.41     10.46 o 
   8   7   5      126.03       99.77     17.31 o 
   9   7   5      400.67      419.94     26.46 o 
   0   8   5      343.18      431.80     12.86 o 
   1   8   5       16.95       34.11      5.07 o 
   2   8   5      210.38      200.75      9.18 o 
   3   8   5      273.58      276.51      9.31 o 
   4   8   5      336.52      355.10      9.12 o 
   5   8   5      139.78      176.75      9.34 o 
   6   8   5      658.87      639.73     15.68 o 
   7   8   5      127.08      133.13     11.58 o 
   8   8   5      158.85      136.93     19.34 o 
   9   8   5      152.56      193.27     20.63 o 
   0   9   5     1066.37     1132.13     22.24 o 
   1   9   5      327.65      395.31      8.89 o 
   2   9   5      456.00      456.24     12.17 o 
   3   9   5     2985.44     3038.30     35.89 o 
   4   9   5     1606.04     1627.03     19.54 o 
   5   9   5     1480.00     1268.79     20.79 o 
   6   9   5      573.91      608.27     16.75 o 
   7   9   5      972.34      868.14     21.73 o 
   8   9   5       18.98       24.20     17.84 o 
   9   9   5       15.81       33.45     19.65 o 
   0  10   5       71.60       63.03     10.19 o 
   1  10   5      542.24      534.70     11.29 o 
   2  10   5       50.63       42.05      7.70 o 
   3  10   5      812.36      720.73     16.23 o 
   4  10   5       92.24       92.83      8.08 o 
   5  10   5      257.35      325.62     12.39 o 
   6  10   5       30.60       61.85      9.82 o 
   7  10   5      429.67      437.23     19.89 o 
   8  10   5      114.85      118.86     19.41 o 
   9  10   5      140.10      151.02     21.82 o 
   0  11   5      506.09      590.55     18.43 o 
   1  11   5     1472.84     1385.53     19.58 o 
   2  11   5      328.18      324.53     12.95 o 
   3  11   5      993.63     1120.48     27.30 o 
   4  11   5     1932.67     1735.05     28.60 o 
   5  11   5     1229.32     1103.95     19.95 o 
   6  11   5      239.85      281.09     15.30 o 
   7  11   5      129.64      110.59     14.04 o 
   8  11   5      306.56      364.59     22.91 o 
   9  11   5      182.31      175.68     22.99 o 
   0  12   5      107.18      224.39     13.25 o 
   1  12   5      191.19      225.60     12.99 o 
   2  12   5      517.60      572.67     13.90 o 
   3  12   5     2255.33     2180.88     29.68 o 
   4  12   5     1186.34     1152.92     21.72 o 
   5  12   5      221.17      219.29     13.18 o 
   6  12   5       74.29       72.41     13.04 o 
   7  12   5      391.95      401.17     18.51 o 
   8  12   5       25.95       20.62     17.63 o 
   9  12   5       41.69       57.51     21.25 o 
   0  13   5      405.92      389.14     16.01 o 
   1  13   5      158.73      262.89      9.48 o 
   2  13   5      249.54      294.55     10.76 o 
   3  13   5     1051.53      929.65     19.60 o 
   4  13   5     2087.33     1933.05     29.00 o 
   5  13   5      161.07      183.64     13.11 o 
   6  13   5      662.08      600.47     19.75 o 
   7  13   5      170.11      173.86     19.24 o 
   8  13   5      262.09      302.72     22.47 o 
   0  14   5      208.28      344.60     15.61 o 
   1  14   5      971.27     1077.56     21.09 o 
   2  14   5      862.17      871.66     15.37 o 
   3  14   5     1636.96     1608.51     25.96 o 
   4  14   5      457.03      537.27     19.16 o 
   5  14   5      341.08      324.32     17.00 o 
   6  14   5       45.76       49.06     14.40 o 
   7  14   5      243.96      243.51     20.63 o 
   8  14   5      109.23      154.01     29.15 o 
   0  15   5      236.78      252.90     14.05 o 
   1  15   5      732.35      568.12     14.12 o 
   2  15   5      678.68      705.58     18.20 o 
   3  15   5       55.48       77.75     10.99 o 
   4  15   5      354.01      403.19     15.92 o 
   5  15   5      934.00      862.38     23.59 o 
   6  15   5      118.63      131.51     15.85 o 
   7  15   5       14.58       19.48     17.33 o 
   8  15   5      172.93      228.53     22.48 o 
   0  16   5      354.07      508.56     18.19 o 
   1  16   5     1188.17     1084.23     18.97 o 
   2  16   5     2867.88     2685.12     35.72 o 
   3  16   5     1869.38     1754.71     28.28 o 
   4  16   5      390.59      377.19     19.06 o 
   5  16   5      764.97      676.68     22.10 o 
   6  16   5      688.07      638.58     22.92 o 
   7  16   5      126.19      141.39     19.00 o 
   8  16   5       99.53       68.92     20.34 o 
   0  17   5       76.29      104.08     13.20 o 
   1  17   5      497.82      504.66     14.59 o 
   2  17   5      143.83      123.24     12.33 o 
   3  17   5     1276.64     1081.00     22.99 o 
   4  17   5      122.21      176.95     17.20 o 
   5  17   5        5.88       25.34     15.13 o 
   6  17   5      169.12      173.56     17.24 o 
   7  17   5       65.15      106.47     19.49 o 
   8  17   5        8.86       26.76     20.30 o 
   0  18   5      193.32      251.54     16.28 o 
   1  18   5      848.38      994.16     23.14 o 
   2  18   5       97.18      120.67     12.56 o 
   3  18   5     1684.18     1502.38     27.74 o 
   4  18   5      304.08      369.11     19.90 o 
   5  18   5       34.23       31.99     16.24 o 
   6  18   5      146.46      159.89     19.26 o 
   7  18   5        8.58       42.03     20.03 o 
   0  19   5      175.23      203.96     15.74 o 
   1  19   5       20.79       46.26     12.61 o 
   2  19   5      366.47      408.51     17.51 o 
   3  19   5       31.43       51.47     14.00 o 
   4  19   5      362.79      330.90     20.06 o 
   5  19   5       34.09       36.64     16.03 o 
   6  19   5       34.78       79.82     18.06 o 
   7  19   5       22.16       29.13     18.84 o 
   0  20   5       15.46       25.35     14.11 o 
   1  20   5      418.38      388.04     21.13 o 
   2  20   5     1437.18     1276.17     25.46 o 
   3  20   5      825.07      760.95     27.12 o 
   4  20   5      229.58      241.94     18.98 o 
   5  20   5      119.50      190.93     21.55 o 
   6  20   5       55.37       73.90     18.93 o 
   7  20   5       14.09       17.13     19.86 o 
   0  21   5       19.93       53.63     18.38 o 
   1  21   5      247.91      200.48     15.09 o 
   2  21   5       44.95       82.46     15.02 o 
   3  21   5      147.48      116.79     17.10 o 
   4  21   5      124.89      116.42     16.79 o 
   5  21   5       11.37       38.23     19.45 o 
   6  21   5        3.39        9.46     18.38 o 
   0  22   5      889.79      775.90     32.75 o 
   1  22   5      583.64      573.37     19.90 o 
   2  22   5       78.90      109.95     22.47 o 
   3  22   5      467.18      470.90     24.99 o 
   4  22   5       14.96        7.47     16.56 o 
   5  22   5      103.34       90.99     20.92 o 
   6  22   5        0.40      -13.15     18.53 o 
   0  23   5      115.54      123.32     23.77 o 
   1  23   5       37.54       62.78     16.97 o 
   2  23   5       26.23       58.33     15.66 o 
   3  23   5       27.00       14.65     16.52 o 
   4  23   5       52.59       45.63     18.16 o 
   5  23   5       38.86       62.72     18.95 o 
   6  23   5        5.27       22.49     19.45 o 
   0  24   5       67.45       56.08     20.73 o 
   1  24   5       28.45       51.60     17.52 o 
   2  24   5      450.90      438.67     26.53 o 
   3  24   5      470.04      454.22     23.76 o 
   4  24   5      823.11      758.77     29.12 o 
   5  24   5       50.22       57.37     22.72 o 
   0  25   5        4.47      -19.57     30.75 o 
   1  25   5       11.09       37.71     18.25 o 
   2  25   5        0.15       -0.13     18.41 o 
   3  25   5      138.98      152.59     30.07 o 
   4  25   5       37.91       29.76     19.48 o 
   5  25   5       36.96       47.13     21.29 o 
   0  26   5      116.46      111.70     35.28 o 
   1  26   5      289.67      296.35     22.92 o 
   2  26   5      356.97      369.41     25.80 o 
   3  26   5       90.93      119.19     19.54 o 
   4  26   5       16.46       24.50     20.19 o 
   0  27   5        0.01       23.47     44.33 o 
   1  27   5       58.22       30.41     25.66 o 
   2  27   5       41.81       72.32     24.30 o 
   3  27   5        7.68       54.38     30.05 o 
   0  28   5        6.21       27.64     37.81 o 
   1  28   5      132.53      118.98     28.63 o 
   2  28   5       71.41      107.76     22.99 o 
   0  29   5        9.90       24.48     36.99 o 
   0   0   6    11692.01    10976.78    171.27 o 
   1   0   6     2170.42     1964.49     44.81 o 
   2   0   6      379.95      378.65     10.28 o 
   3   0   6      596.26      756.32     16.75 o 
   4   0   6       14.22       25.57      8.71 o 
   5   0   6      138.33      118.38     11.65 o 
   6   0   6      517.49      519.46     17.82 o 
   7   0   6     1228.23     1172.77     29.22 o 
   8   0   6        6.56      -12.58     14.26 o 
   9   0   6      136.11      169.65     24.40 o 
   0   1   6    39528.24    38302.84    454.37 o 
   1   1   6     2107.48     2192.99     19.65 o 
   2   1   6     1852.49     1647.36     17.25 o 
   3   1   6     2145.40     2507.46     25.41 o 
   4   1   6      441.55      555.13     10.97 o 
   5   1   6      263.94      341.29      9.67 o 
   6   1   6      515.20      538.06     13.75 o 
   7   1   6      411.15      436.94     14.35 o 
   8   1   6       20.27       10.07     11.77 o 
   9   1   6      795.48      861.52     24.50 o 
   0   2   6    18272.03    15550.03    226.13 o 
   1   2   6     1704.82     1489.12     22.76 o 
   2   2   6     2670.95     2976.84     26.57 o 
   3   2   6      772.80      819.09     12.21 o 
   4   2   6      246.32      254.44      8.82 o 
   5   2   6      806.62      787.59     14.28 o 
   6   2   6     2110.84     2003.38     22.86 o 
   7   2   6      618.90      624.72     16.82 o 
   8   2   6       86.33      117.32     14.34 o 
   9   2   6       84.16       78.22     14.70 o 
   0   3   6    23344.90    21832.67    262.56 o 
   1   3   6     6756.70     6422.38     54.76 o 
   2   3   6    12024.24    12344.17     97.65 o 
   3   3   6     3912.29     4275.34     37.77 o 
   4   3   6      550.76      640.04     11.94 o 
   5   3   6      201.33      193.59      8.86 o 
   6   3   6     2506.10     2397.29     27.75 o 
   7   3   6       26.93       31.21     12.64 o 
   8   3   6      161.35      154.72     13.38 o 
   9   3   6      555.79      667.40     21.61 o 
   0   4   6     4240.35     3427.68     45.35 o 
   1   4   6     3422.75     2892.59     30.91 o 
   2   4   6     1687.37     1746.96     17.12 o 
   3   4   6    11691.37    12235.74     94.95 o 
   4   4   6      977.03      858.57     13.74 o 
   5   4   6      516.27      503.37     11.41 o 
   6   4   6      878.74      833.22     16.31 o 
   7   4   6      686.69      724.62     20.94 o 
   8   4   6      206.81      198.08     15.66 o 
   9   4   6       37.13       40.19     15.63 o 
   0   5   6     1928.91     1916.85     26.02 o 
   1   5   6    11980.31    11138.54     93.02 o 
   2   5   6     7485.87     7652.27     66.01 o 
   3   5   6     1932.43     2286.91     22.17 o 
   4   5   6     3695.02     3924.13     35.07 o 
   5   5   6      710.89      678.52     13.61 o 
   6   5   6      512.64      496.69     13.25 o 
   7   5   6      533.57      543.14     19.78 o 
   8   5   6      215.96      239.55     18.35 o 
   9   5   6      477.53      575.60     22.41 o 
   0   6   6      593.73      572.60     12.12 o 
   1   6   6     1878.17     1655.06     16.88 o 
   2   6   6     7614.73     7445.14     72.39 o 
   3   6   6     1332.08     1390.03     16.39 o 
   4   6   6      610.75      774.17     12.40 o 
   5   6   6      318.70      354.30     10.18 o 
   6   6   6     1124.75      993.84     17.35 o 
   7   6   6       71.45       61.01     12.48 o 
   8   6   6      190.79      247.11     17.63 o 
   9   6   6      180.57      206.06     20.39 o 
   0   7   6     8958.83     9463.69    100.15 o 
   1   7   6     1413.26     1339.62     18.59 o 
   2   7   6     4906.80     4993.82     54.64 o 
   3   7   6      828.62      904.93     15.41 o 
   4   7   6     1270.18     1270.52     16.79 o 
   5   7   6      200.34      266.36     11.21 o 
   6   7   6     1015.07      965.98     19.57 o 
   7   7   6      232.23      220.31     14.62 o 
   8   7   6       87.01      119.80     17.79 o 
   9   7   6      105.89       99.31     19.12 o 
   0   8   6      309.33      264.23      9.61 o 
   1   8   6     1461.58     1372.38     15.52 o 
   2   8   6     3189.72     3185.85     38.20 o 
   3   8   6     3631.55     3783.41     39.40 o 
   4   8   6       11.19       16.18      5.76 o 
   5   8   6     1201.29     1191.24     17.51 o 
   6   8   6      277.32      314.44     13.51 o 
   7   8   6        1.50      -14.40     11.42 o 
   8   8   6       61.44       62.06     17.22 o 
   9   8   6      287.73      308.53     24.24 o 
   0   9   6        1.48       13.43      7.56 o 
   1   9   6      668.97      797.60     11.25 o 
   2   9   6      102.12      151.06      8.99 o 
   3   9   6     2028.56     1845.79     22.70 o 
   4   9   6       86.33      100.86      7.43 o 
   5   9   6      164.72      161.91     10.03 o 
   6   9   6      345.25      334.55     16.85 o 
   7   9   6      210.42      224.91     14.77 o 
   8   9   6       19.22        6.40     17.17 o 
   9   9   6      142.59      141.07     22.15 o 
   0  10   6      181.75      272.13     13.22 o 
   1  10   6      290.75      302.37      8.49 o 
   2  10   6     2320.96     2038.63     25.44 o 
   3  10   6      516.79      597.75     14.03 o 
   4  10   6      630.19      582.41     14.33 o 
   5  10   6       53.96       57.65      8.88 o 
   6  10   6      539.39      541.02     16.29 o 
   7  10   6       38.48       66.28     15.32 o 
   8  10   6      283.17      325.55     23.28 o 
   9  10   6      150.38      178.57     23.26 o 
   0  11   6     7272.68     7495.46     98.18 o 
   1  11   6       95.47      105.80      7.61 o 
   2  11   6      171.49      160.32      9.22 o 
   3  11   6      777.20      756.62     20.25 o 
   4  11   6      676.93      697.49     17.43 o 
   5  11   6      514.82      493.57     14.89 o 
   6  11   6      298.46      283.96     14.71 o 
   7  11   6       50.17       77.25     16.35 o 
   8  11   6       36.27       21.94     18.10 o 
   9  11   6       46.71       64.70     20.62 o 
   0  12   6      374.73      498.55     17.11 o 
   1  12   6      792.16      752.46     13.36 o 
   2  12   6     1553.46     1519.65     21.89 o 
   3  12   6     2927.68     2851.60     41.03 o 
   4  12   6      311.12      371.04     13.36 o 
   5  12   6      295.46      292.31     14.74 o 
   6  12   6      293.86      228.69     15.38 o 
   7  12   6       25.55       42.22     16.63 o 
   8  12   6      287.23      303.41     23.24 o 
   9  12   6      327.29      360.53     26.78 o 
   0  13   6       93.00       82.45     15.44 o 
   1  13   6     1797.38     2097.98     24.44 o 
   2  13   6      367.89      350.88     10.70 o 
   3  13   6      918.92      810.90     19.91 o 
   4  13   6     1221.90     1130.75     23.39 o 
   5  13   6      248.55      266.35     15.58 o 
   6  13   6       58.33       65.70     12.84 o 
   7  13   6       84.40      116.56     18.17 o 
   8  13   6       47.58       49.20     18.31 o 
   0  14   6      371.89      318.66     17.58 o 
   1  14   6     2151.23     1913.88     23.58 o 
   2  14   6     2530.99     2384.34     30.16 o 
   3  14   6     1575.36     1387.18     24.33 o 
   4  14   6     2100.17     1908.97     29.86 o 
   5  14   6      986.71      945.74     24.10 o 
   6  14   6      148.09      140.28     14.64 o 
   7  14   6      138.55      133.41     18.45 o 
   8  14   6      688.86      638.85     28.82 o 
   0  15   6        1.65       17.74     11.83 o 
   1  15   6       80.13       85.73      9.80 o 
   2  15   6      922.16      844.60     22.76 o 
   3  15   6      476.04      447.28     16.80 o 
   4  15   6      846.00      808.76     20.70 o 
   5  15   6      106.91      134.57     14.78 o 
   6  15   6      416.96      381.57     18.20 o 
   7  15   6      153.88      166.53     19.93 o 
   8  15   6      169.39      202.18     21.39 o 
   0  16   6      892.44      900.00     27.92 o 
   1  16   6       83.48      101.60      9.83 o 
   2  16   6     2344.29     2074.80     32.08 o 
   3  16   6     3981.59     3637.62     45.20 o 
   4  16   6       51.14       62.01     13.74 o 
   5  16   6      174.65      210.24     22.81 o 
   6  16   6      503.98      428.48     24.17 o 
   7  16   6       48.69       39.85     18.08 o 
   8  16   6      465.53      419.32     25.39 o 
   0  17   6      317.06      327.51     20.70 o 
   1  17   6      438.54      454.41     13.91 o 
   2  17   6      311.28      277.48     14.50 o 
   3  17   6      112.56      195.58     13.13 o 
   4  17   6      835.96      759.67     24.54 o 
   5  17   6      380.74      358.86     22.66 o 
   6  17   6       67.52       84.51     16.39 o 
   7  17   6       25.29       24.05     18.10 o 
   8  17   6      164.65      149.97     21.63 o 
   0  18   6     1745.78     1536.02     31.13 o 
   1  18   6     1888.57     1735.14     30.21 o 
   2  18   6     1230.26     1018.56     24.26 o 
   3  18   6      396.54      360.01     15.22 o 
   4  18   6      919.85      822.52     25.92 o 
   5  18   6      173.02      163.52     18.05 o 
   6  18   6       49.96       52.95     16.30 o 
   7  18   6       88.71       88.43     19.53 o 
   0  19   6      320.88      326.96     19.48 o 
   1  19   6      133.87      182.54     18.14 o 
   2  19   6      333.56      340.62     17.13 o 
   3  19   6      265.88      272.07     16.98 o 
   4  19   6       91.34      119.28     16.68 o 
   5  19   6       45.03       28.83     16.33 o 
   6  19   6      140.50      123.33     18.13 o 
   7  19   6       30.77       17.27     19.23 o 
   0  20   6       88.36      110.50     20.78 o 
   1  20   6      418.61      417.74     18.08 o 
   2  20   6      518.22      465.45     38.47 o 
   3  20   6      918.13      832.81     27.35 o 
   4  20   6      263.11      268.85     18.34 o 
   5  20   6      216.59      248.59     20.33 o 
   6  20   6       80.21      101.35     17.93 o 
   7  20   6        1.76       14.60     19.61 o 
   0  21   6      208.18      160.16     22.74 o 
   1  21   6      175.27      165.72     14.87 o 
   2  21   6       18.71      134.16     18.39 o 
   3  21   6       71.13       88.19     16.87 o 
   4  21   6       18.75       60.61     16.20 o 
   5  21   6       67.17       94.88     18.28 o 
   6  21   6       69.16       73.54     18.26 o 
   0  22   6      410.31      331.39     25.12 o 
   1  22   6       84.34      109.93     14.33 o 
   2  22   6      209.58      238.61     25.10 o 
   3  22   6      106.87      116.10     17.32 o 
   4  22   6       71.83       81.32     18.51 o 
   5  22   6        4.13       19.73     16.28 o 
   6  22   6       67.85       44.19     18.29 o 
   0  23   6        7.52       27.09     19.71 o 
   1  23   6       34.55       62.59     16.79 o 
   2  23   6      152.40      146.33     17.57 o 
   3  23   6       87.56      112.67     17.80 o 
   4  23   6       24.53       39.46     18.30 o 
   5  23   6       51.30       69.63     20.45 o 
   6  23   6       24.57       13.75     19.16 o 
   0  24   6        3.73       15.45     26.22 o 
   1  24   6       58.08       45.05     18.28 o 
   2  24   6      218.96      160.31     18.51 o 
   3  24   6       46.80       58.92     17.44 o 
   4  24   6       40.51      107.07     20.11 o 
   5  24   6       38.03       38.50     19.62 o 
   0  25   6       29.37       18.51     26.45 o 
   1  25   6       32.46       22.80     18.41 o 
   2  25   6      173.62      133.51     21.05 o 
   3  25   6       27.35       43.24     19.36 o 
   4  25   6        7.10        7.21     19.03 o 
   0  26   6        3.74       35.95     34.38 o 
   1  26   6      256.12      222.71     22.95 o 
   2  26   6      200.55      189.51     22.98 o 
   3  26   6      158.50      161.74     23.01 o 
   4  26   6       25.88        4.30     19.83 o 
   0  27   6       31.89       34.49     47.38 o 
   1  27   6       47.01       76.57     22.44 o 
   2  27   6       15.48        9.78     20.82 o 
   3  27   6       77.71       59.03     23.55 o 
   0  28   6       94.70       96.86     77.32 o 
   1  28   6      286.91      309.04     42.50 o 
   2  28   6      249.90      222.50     25.55 o 
   1   0   7      769.61      992.51     18.31 o 
   2   0   7     1702.31     1941.59     30.49 o 
   3   0   7     2173.07     2320.97     32.68 o 
   4   0   7     9374.14    10356.15    120.46 o 
   5   0   7      875.92      770.79     20.17 o 
   6   0   7     2327.28     2262.93     35.35 o 
   7   0   7      506.63      583.96     24.65 o 
   8   0   7      218.12      293.48     19.90 o 
   9   0   7      538.33      521.13     36.58 o 
   0   1   7      143.10      158.47      7.19 o 
   1   1   7      185.29      169.03      4.27 o 
   2   1   7      591.85      525.36      9.46 o 
   3   1   7      308.08      331.16      8.38 o 
   4   1   7      680.40      652.92     11.69 o 
   5   1   7      143.46      124.34      8.12 o 
   6   1   7      620.30      613.44     14.37 o 
   7   1   7      535.38      528.06     15.30 o 
   8   1   7       84.44       89.70     13.79 o 
   9   1   7       58.87       88.60     16.92 o 
   0   2   7     2398.23     2273.19     45.36 o 
   1   2   7      314.73      396.57      7.25 o 
   2   2   7      815.52      856.79     13.03 o 
   3   2   7     6057.31     6141.96     49.91 o 
   4   2   7     2633.69     2577.14     27.49 o 
   5   2   7      138.58      128.03      8.52 o 
   6   2   7       12.92       14.99      8.47 o 
   7   2   7      243.51      238.96     12.46 o 
   8   2   7        5.48        2.62     11.64 o 
   9   2   7       13.37       26.91     14.45 o 
   0   3   7     2703.01     2066.14     29.52 o 
   1   3   7      214.98      240.50      6.38 o 
   2   3   7     1033.66      959.16     11.94 o 
   3   3   7     1211.05     1265.55     15.60 o 
   4   3   7      755.25      780.81     13.07 o 
   5   3   7        2.04       -8.81      7.61 o 
   6   3   7      980.79      968.57     17.12 o 
   7   3   7      106.39       93.41     11.87 o 
   8   3   7       56.46       85.07     13.91 o 
   9   3   7      101.94      136.97     15.12 o 
   0   4   7      351.35      359.91     14.80 o 
   1   4   7     3437.45     3493.96     33.47 o 
   2   4   7     2701.79     2510.25     24.71 o 
   3   4   7     7305.92     8440.95     69.43 o 
   4   4   7     4000.58     3799.48     35.62 o 
   5   4   7      259.75      250.77      8.92 o 
   6   4   7     1059.10      970.19     17.23 o 
   7   4   7      101.17      118.61     14.10 o 
   8   4   7       75.01       86.31     14.16 o 
   9   4   7      189.51      223.46     15.97 o 
   0   5   7      203.09       75.68      7.31 o 
   1   5   7      129.28      169.44      5.88 o 
   2   5   7     1926.34     1963.93     23.88 o 
   3   5   7     1562.76     1821.89     19.15 o 
   4   5   7     1452.72     1423.10     16.80 o 
   5   5   7      120.60      148.71      8.52 o 
   6   5   7      110.39      109.17      9.56 o 
   7   5   7       12.85       14.85     12.51 o 
   8   5   7      221.97      278.74     16.96 o 
   9   5   7      123.71      160.61     17.24 o 
   0   6   7      234.55      330.63     19.62 o 
   1   6   7     1118.86     1609.12     20.60 o 
   2   6   7     1373.95     1814.25     34.17 o 
   3   6   7     8659.41     9009.32     71.04 o 
   4   6   7      147.61      217.21      7.74 o 
   5   6   7      821.64      770.28     14.11 o 
   6   6   7      875.82      800.57     17.95 o 
   7   6   7       45.16       49.05     12.57 o 
   8   6   7       78.89       84.88     20.31 o 
   9   6   7       84.88      107.01     19.18 o 
   0   7   7      276.40      473.58     12.74 o 
   1   7   7     2017.93     2171.71     20.26 o 
   2   7   7     2276.45     2424.54     29.08 o 
   3   7   7     1811.13     1698.40     22.29 o 
   4   7   7      604.81      705.97     18.80 o 
   5   7   7       51.41       81.54      7.65 o 
   6   7   7       18.55       15.24      9.77 o 
   7   7   7      101.27       70.79     12.82 o 
   8   7   7       39.99       30.03     15.92 o 
   9   7   7      514.79      571.39     28.45 o 
   0   8   7      132.52      113.92      7.97 o 
   1   8   7     4512.44     4311.08     37.85 o 
   2   8   7     4779.09     5349.46     55.03 o 
   3   8   7      333.60      522.42     11.96 o 
   4   8   7      365.45      414.06      9.82 o 
   5   8   7      328.08      382.34     13.37 o 
   6   8   7      447.28      420.81     13.69 o 
   7   8   7      439.11      430.92     17.68 o 
   8   8   7      311.33      347.85     21.56 o 
   9   8   7       74.95       76.07     20.40 o 
   0   9   7     1200.17     1282.40     18.62 o 
   1   9   7     1199.62     1259.26     15.26 o 
   2   9   7      441.01      447.80     17.16 o 
   3   9   7      725.51      831.70     16.05 o 
   4   9   7      820.07      788.48     15.75 o 
   5   9   7      266.28      279.06     12.09 o 
   6   9   7      586.96      577.82     16.45 o 
   7   9   7       16.62       17.13     12.22 o 
   8   9   7       70.50       93.40     18.13 o 
   9   9   7      134.43      132.30     21.83 o 
   0  10   7     3852.07     3960.89     50.96 o 
   1  10   7     1321.63     1044.57     13.12 o 
   2  10   7     1716.10     1541.64     20.41 o 
   3  10   7     2279.55     2421.60     31.33 o 
   4  10   7      295.59      287.67     11.75 o 
   5  10   7       93.73       70.58      9.24 o 
   6  10   7      273.42      266.03     12.55 o 
   7  10   7      331.09      355.89     20.40 o 
   8  10   7      333.05      306.65     23.25 o 
   9  10   7       79.70       77.26     20.78 o 
   0  11   7     5093.86     4842.06     67.07 o 
   1  11   7      410.27      364.33      8.52 o 
   2  11   7      100.87      118.46      9.48 o 
   3  11   7      708.30      644.96     19.16 o 
   4  11   7      340.04      312.61     11.81 o 
   5  11   7      712.77      698.12     15.88 o 
   6  11   7       67.62       69.82      8.95 o 
   7  11   7       45.12       42.61     18.17 o 
   8  11   7       77.02       51.14     18.80 o 
   9  11   7      325.04      383.57     26.78 o 
   0  12   7        1.51       15.18     10.08 o 
   1  12   7      479.56      604.91     12.24 o 
   2  12   7      631.73      629.11     14.12 o 
   3  12   7     1197.83     1134.90     20.24 o 
   4  12   7      654.75      683.44     18.24 o 
   5  12   7       43.58       46.49      8.54 o 
   6  12   7      364.49      420.23     18.36 o 
   7  12   7      346.09      362.61     32.15 o 
   8  12   7       36.42       42.33     19.02 o 
   0  13   7       52.30       63.51     14.18 o 
   1  13   7      527.10      524.33     12.05 o 
   2  13   7      481.81      488.68     13.58 o 
   3  13   7      207.01      329.71     16.91 o 
   4  13   7      208.71      243.15     16.78 o 
   5  13   7       26.41       29.79     10.48 o 
   6  13   7      278.56      298.00     16.04 o 
   7  13   7       64.59       72.98     17.72 o 
   8  13   7      185.70      199.43     22.96 o 
   0  14   7        7.17       22.46     11.13 o 
   1  14   7      874.46      880.08     16.20 o 
   2  14   7     1414.13     1346.05     21.75 o 
   3  14   7      304.37      346.14     15.80 o 
   4  14   7     1015.13      887.95     20.92 o 
   5  14   7       36.49       61.14     11.39 o 
   6  14   7      436.03      415.63     18.37 o 
   7  14   7      241.86      314.91     22.08 o 
   8  14   7      397.88      383.45     26.20 o 
   0  15   7     1521.15     1229.37     27.66 o 
   1  15   7      307.55      289.87     11.16 o 
   2  15   7      935.84     1016.19     22.09 o 
   3  15   7      130.17      150.48     12.67 o 
   4  15   7      716.89      716.71     20.43 o 
   5  15   7      194.49      190.37     15.91 o 
   6  15   7      773.95      793.25     25.84 o 
   7  15   7      140.72      167.54     31.56 o 
   8  15   7       40.51       65.96     29.97 o 
   0  16   7        0.76      106.20     14.01 o 
   1  16   7      160.86      136.67     10.08 o 
   2  16   7      173.42      250.53     12.60 o 
   3  16   7      183.52      342.70     15.58 o 
   4  16   7       21.84       39.06     12.03 o 
   5  16   7       60.28       80.14     16.03 o 
   6  16   7        9.27       15.97     14.60 o 
   7  16   7       48.98       41.30     17.91 o 
   8  16   7       95.06      128.67     21.45 o 
   0  17   7     1412.15     1263.06     27.12 o 
   1  17   7     1020.02     1033.83     23.36 o 
   2  17   7      735.82      693.94     17.87 o 
   3  17   7      431.17      463.33     16.03 o 
   4  17   7      100.94      115.76     15.61 o 
   5  17   7      254.02      316.40     20.30 o 
   6  17   7       21.18       41.04     15.76 o 
   7  17   7       48.05       22.95     18.27 o 
   0  18   7      129.07      200.17     15.79 o 
   1  18   7      248.58      320.21     16.16 o 
   2  18   7      116.95      225.76     14.29 o 
   3  18   7      137.40      120.23     12.53 o 
   4  18   7      205.74      230.72     18.30 o 
   5  18   7       40.37       65.02     16.35 o 
   6  18   7      104.01      129.66     17.39 o 
   7  18   7       13.56       20.79     18.15 o 
   0  19   7      400.36      414.62     19.05 o 
   1  19   7      293.66      273.38     16.33 o 
   2  19   7       84.98      143.38     13.97 o 
   3  19   7     1085.94      978.21     23.96 o 
   4  19   7      172.92      212.51     16.74 o 
   5  19   7       31.58       27.46     16.14 o 
   6  19   7      288.88      313.46     20.56 o 
   7  19   7      111.99       82.28     20.39 o 
   0  20   7        0.01       38.45     18.66 o 
   1  20   7       17.49       42.23     13.49 o 
   2  20   7       17.11       31.79     12.44 o 
   3  20   7        0.96       91.04     15.33 o 
   4  20   7       40.42       46.93     15.50 o 
   5  20   7       20.26       31.20     17.32 o 
   6  20   7       10.89        5.44     16.60 o 
   7  20   7       26.78       -9.35     19.42 o 
   0  21   7        2.50       64.09     19.48 o 
   1  21   7       77.76       82.09     17.31 o 
   2  21   7      941.58      799.87     23.74 o 
   3  21   7      163.20      179.07     18.14 o 
   4  21   7      673.54      553.22     22.55 o 
   5  21   7      268.04      277.10     19.90 o 
   6  21   7       21.62       37.67     17.34 o 
   0  22   7        2.14       25.04     24.90 o 
   1  22   7        7.76       33.93     15.64 o 
   2  22   7       17.15       84.83     16.70 o 
   3  22   7       31.23       39.54     16.25 o 
   4  22   7        0.60       -0.63     16.90 o 
   5  22   7       14.54       33.35     17.07 o 
   6  22   7        4.37       10.66     17.74 o 
   0  23   7      132.88      240.53     64.60 o 
   1  23   7      300.12      268.80     22.98 o 
   2  23   7      254.62      212.44     18.83 o 
   3  23   7      132.51      186.98     19.64 o 
   4  23   7       13.45       13.04     23.16 o 
   5  23   7      101.82       93.33     18.13 o 
   0  24   7        0.49       25.34     34.44 o 
   1  24   7        7.07       31.87     18.28 o 
   2  24   7       11.13       22.52     19.11 o 
   3  24   7        5.21       13.71     17.20 o 
   4  24   7        2.73       15.12     18.06 o 
   5  24   7       35.54       22.01     18.21 o 
   0  25   7       24.52       16.01     37.71 o 
   1  25   7       53.06       62.17     19.19 o 
   2  25   7       61.96      105.23     20.12 o 
   3  25   7      268.43      279.24     22.19 o 
   4  25   7      177.70      195.84     22.20 o 
   0  26   7        3.29      -16.45     61.90 o 
   1  26   7        2.53       55.10     20.55 o 
   2  26   7       54.85       63.78     20.69 o 
   3  26   7        4.42       11.72     22.66 o 
   4  26   7        5.00       30.26     20.54 o 
   0  27   7        0.27        0.18     50.64 o 
   1  27   7      176.86      200.82     42.14 o 
   2  27   7      152.70      172.43     24.01 o 
   3  27   7       30.63        7.56     21.03 o 
   0  28   7       22.18       42.51     39.40 o 
   1  28   7       27.24      103.58     28.09 o 
   2  28   7       43.91       56.57     22.05 o 
   0   0   8     5673.05     5166.05     84.54 o 
   1   0   8    31543.47    31212.30    376.97 o 
   2   0   8      858.90     1112.83     21.53 o 
   3   0   8     2939.45     3626.76     50.77 o 
   4   0   8      495.52      466.96     21.54 o 
   5   0   8      661.74      751.34     20.14 o 
   6   0   8     1267.97     1268.50     25.88 o 
   7   0   8        5.93       -7.84     14.30 o 
   8   0   8      114.11      142.50     20.36 o 
   9   0   8       14.74       26.28     24.44 o 
   0   1   8      118.49      101.28      8.70 o 
   1   1   8    20284.58    19475.60    157.75 o 
   2   1   8      867.42     1034.88     14.66 o 
   3   1   8     5033.21     5672.28     48.27 o 
   4   1   8     5800.33     5921.96     52.07 o 
   5   1   8     1250.91     1213.18     16.92 o 
   6   1   8      113.30      142.00      9.80 o 
   7   1   8      635.66      622.14     17.27 o 
   8   1   8       51.10       30.14     13.58 o 
   9   1   8      321.13      311.72     22.59 o 
   0   2   8    13388.60    13509.30    163.21 o 
   1   2   8     3564.37     3436.88     33.29 o 
   2   2   8     2402.44     2447.24     23.30 o 
   3   2   8     3322.25     4063.58     34.94 o 
   4   2   8    11886.80    12607.47    102.36 o 
   5   2   8      413.90      409.70     11.65 o 
   6   2   8      841.35      833.80     16.21 o 
   7   2   8      703.95      675.96     16.74 o 
   8   2   8      862.25      858.20     23.27 o 
   9   2   8       22.49        6.50     13.97 o 
   0   3   8     3713.00     3605.21     48.01 o 
   1   3   8     3079.01     3104.68     27.44 o 
   2   3   8     1584.56     1609.16     19.50 o 
   3   3   8      252.42      258.60      7.61 o 
   4   3   8     5988.88     6318.40     54.67 o 
   5   3   8      809.78      810.75     14.47 o 
   6   3   8     1761.15     1604.71     22.13 o 
   7   3   8      448.95      434.70     16.66 o 
   8   3   8      318.32      367.73     17.66 o 
   9   3   8       67.99       72.57     16.69 o 
   0   4   8      228.72      225.75      9.30 o 
   1   4   8     2492.53     2663.28     27.00 o 
   2   4   8     3965.77     3920.74     38.35 o 
   3   4   8     5133.09     5050.34     43.91 o 
   4   4   8     1970.88     1898.96     21.38 o 
   5   4   8      649.69      646.11     13.36 o 
   6   4   8      745.26      742.87     17.59 o 
   7   4   8      775.24      759.03     22.40 o 
   8   4   8      281.35      336.65     18.62 o 
   9   4   8      174.56      223.04     15.90 o 
   0   5   8      822.34      663.23     15.33 o 
   1   5   8      273.83      249.71      7.38 o 
   2   5   8     1210.09     1165.71     14.68 o 
   3   5   8     8026.31     8432.64     69.63 o 
   4   5   8      210.42      221.15      8.54 o 
   5   5   8      154.14      145.91      8.03 o 
   6   5   8      637.68      649.34     14.74 o 
   7   5   8       84.02       73.64     13.52 o 
   8   5   8       63.55       74.88     14.30 o 
   9   5   8      313.38      350.22     23.30 o 
   0   6   8     6045.50     6237.70     79.98 o 
   1   6   8     3405.85     3220.97     31.74 o 
   2   6   8      905.36      860.31     14.30 o 
   3   6   8      576.40      628.06     11.58 o 
   4   6   8     1050.67      976.12     14.29 o 
   5   6   8       79.05       79.91      9.79 o 
   6   6   8      320.14      357.11     14.57 o 
   7   6   8       10.47        9.77     12.67 o 
   8   6   8      118.02      138.03     20.49 o 
   9   6   8      178.14      182.32     20.47 o 
   0   7   8     3293.69     3086.28     43.70 o 
   1   7   8     6193.02     5321.14     47.39 o 
   2   7   8     4033.63     4351.79     46.02 o 
   3   7   8      659.64      656.81     13.16 o 
   4   7   8        5.19        4.56      5.62 o 
   5   7   8      413.85      477.81     12.86 o 
   6   7   8      262.57      234.84     12.79 o 
   7   7   8       36.31        7.42     12.22 o 
   8   7   8      542.88      617.03     21.71 o 
   9   7   8       97.69       82.25     19.01 o 
   0   8   8       44.44       18.78      9.63 o 
   1   8   8      500.73      477.28      9.79 o 
   2   8   8      788.79      877.41     15.35 o 
   3   8   8     2955.19     2830.20     34.33 o 
   4   8   8      489.15      474.46     12.63 o 
   5   8   8      289.64      290.13     11.78 o 
   6   8   8      230.75      218.50     12.29 o 
   7   8   8       12.26       15.65     12.36 o 
   8   8   8       61.76       53.95     16.85 o 
   9   8   8      134.39      140.85     21.67 o 
   0   9   8     2054.84     1904.88     24.35 o 
   1   9   8     2438.94     2242.72     22.73 o 
   2   9   8      991.26      963.43     16.35 o 
   3   9   8     2670.63     2797.89     32.31 o 
   4   9   8       60.22       68.42      9.12 o 
   5   9   8       37.32       40.43      8.80 o 
   6   9   8       21.81       31.72      9.64 o 
   7   9   8       19.41       16.08     15.51 o 
   8   9   8      161.71      155.94     19.38 o 
   9   9   8       25.60       34.35     19.51 o 
   0  10   8      233.64      206.67      9.23 o 
   1  10   8      525.08      486.86     10.12 o 
   2  10   8       65.06      123.37      8.31 o 
   3  10   8      318.30      382.48     16.58 o 
   4  10   8      583.31      535.33     13.81 o 
   5  10   8       25.75       14.11      8.10 o 
   6  10   8      740.72      643.56     18.54 o 
   7  10   8      163.87      195.00     18.44 o 
   8  10   8      107.92      118.35     18.82 o 
   9  10   8       51.53       62.72     21.11 o 
   0  11   8      325.29      342.35     13.81 o 
   1  11   8       51.38       70.44      5.90 o 
   2  11   8       32.13       63.06      7.92 o 
   3  11   8     1287.30     1199.74     20.18 o 
   4  11   8      102.57      132.10     10.67 o 
   5  11   8      165.27      231.11     16.47 o 
   6  11   8       20.28       17.98     12.27 o 
   7  11   8        0.17      -13.55     15.69 o 
   8  11   8      160.12      169.73     21.61 o 
   9  11   8       83.29      125.76     22.74 o 
   0  12   8       37.74       90.29      9.79 o 
   1  12   8     1199.59     1308.85     15.85 o 
   2  12   8     1411.48     1309.93     19.62 o 
   3  12   8      675.02      618.12     18.32 o 
   4  12   8     1179.80      985.68     24.21 o 
   5  12   8      123.78      106.05     11.03 o 
   6  12   8      519.58      486.29     23.82 o 
   7  12   8      136.95      153.64     19.85 o 
   8  12   8       96.02       93.14     20.14 o 
   0  13   8       36.59       38.89     11.68 o 
   1  13   8      442.68      377.19      9.95 o 
   2  13   8      111.46      114.97      9.24 o 
   3  13   8     1056.09      980.42     19.35 o 
   4  13   8        4.75        7.86     10.02 o 
   5  13   8      137.22      136.57     12.29 o 
   6  13   8      112.79      155.32     14.39 o 
   7  13   8      137.66      134.65     22.86 o 
   8  13   8       26.14       12.78     18.98 o 
   0  14   8       43.48       80.97     12.16 o 
   1  14   8      330.64      407.49     10.34 o 
   2  14   8       91.61      133.66     11.15 o 
   3  14   8      755.33      714.41     17.49 o 
   4  14   8      570.23      563.90     18.15 o 
   5  14   8      465.78      485.67     17.80 o 
   6  14   8      417.66      387.72     22.53 o 
   7  14   8      115.33      137.62     19.21 o 
   8  14   8       43.09       74.25     20.87 o 
   0  15   8       15.20       68.45     12.60 o 
   1  15   8      196.61      271.52      9.46 o 
   2  15   8     2587.69     2314.06     30.59 o 
   3  15   8      565.81      574.34     16.42 o 
   4  15   8      255.09      333.81     17.09 o 
   5  15   8      282.52      249.78     16.84 o 
   6  15   8      399.11      379.75     29.41 o 
   7  15   8       76.13       78.94     18.63 o 
   8  15   8       71.42       79.32     21.25 o 
   0  16   8     1630.21     1482.01     31.65 o 
   1  16   8      237.57      273.63     12.45 o 
   2  16   8      846.19      808.82     18.63 o 
   3  16   8     1033.70     1020.16     21.21 o 
   4  16   8      556.49      521.78     18.30 o 
   5  16   8      109.60       93.14     15.34 o 
   6  16   8      143.12      140.42     16.76 o 
   7  16   8      225.91      226.25     21.72 o 
   8  16   8       81.24       88.84     21.65 o 
   0  17   8      543.23      553.42     21.48 o 
   1  17   8     1622.10     1514.37     27.71 o 
   2  17   8      361.04      375.21     14.88 o 
   3  17   8      365.69      386.84     16.62 o 
   4  17   8       12.77      -10.83     12.09 o 
   5  17   8      379.34      308.67     19.63 o 
   6  17   8      257.22      266.38     20.95 o 
   7  17   8      122.17      133.39     19.87 o 
   0  18   8       85.31      140.44     14.51 o 
   1  18   8      150.43      219.25     15.04 o 
   2  18   8     1593.79     1487.64     27.45 o 
   3  18   8       43.95      115.45     13.66 o 
   4  18   8      190.81      219.27     18.32 o 
   5  18   8       24.49       29.45     14.75 o 
   6  18   8      139.69      135.98     19.12 o 
   7  18   8       55.87       50.65     19.12 o 
   0  19   8        7.85       -3.91     18.55 o 
   1  19   8       30.88       54.27     13.46 o 
   2  19   8      317.75      347.57     16.61 o 
   3  19   8     1304.04     1160.32     25.84 o 
   4  19   8      256.21      282.93     18.42 o 
   5  19   8       20.39       -4.89     14.58 o 
   6  19   8        6.84       27.31     22.43 o 
   7  19   8       29.90       54.89     20.00 o 
   0  20   8       21.08      245.67     23.44 o 
   1  20   8      105.52      167.55     15.14 o 
   2  20   8       30.83       47.17     13.33 o 
   3  20   8      354.46      267.93     17.51 o 
   4  20   8      108.72      131.35     16.81 o 
   5  20   8      152.44      168.14     17.49 o 
   6  20   8       65.31       52.63     19.13 o 
   7  20   8       75.39       69.67     20.54 o 
   0  21   8       73.19      115.78     24.81 o 
   1  21   8       86.23      102.75     14.71 o 
   2  21   8      738.46      761.98     21.92 o 
   3  21   8      201.54      185.68     18.80 o 
   4  21   8       62.75      132.24     21.50 o 
   5  21   8      124.91      131.85     16.70 o 
   6  21   8       18.24       -6.14     17.61 o 
   0  22   8       24.69       -0.04     23.08 o 
   1  22   8       15.84       22.57     15.69 o 
   2  22   8      609.19      584.85     23.68 o 
   3  22   8      307.44      277.28     20.55 o 
   4  22   8       41.17       42.11     16.27 o 
   5  22   8      249.77      282.39     19.47 o 
   6  22   8       27.27       27.59     18.34 o 
   0  23   8      157.46      107.91     28.61 o 
   1  23   8       18.83       16.11     16.35 o 
   2  23   8      232.72      234.29     22.45 o 
   3  23   8      227.00      230.24     25.56 o 
   4  23   8       38.04       27.70     17.82 o 
   5  23   8      109.20      155.45     18.43 o 
   0  24   8       24.19        5.59     25.78 o 
   1  24   8       23.19       38.06     19.38 o 
   2  24   8       17.70       36.26     20.35 o 
   3  24   8       10.48        4.66     19.38 o 
   4  24   8      137.52      116.05     26.16 o 
   5  24   8       68.79       78.41     18.88 o 
   0  25   8        3.30       17.43     40.11 o 
   1  25   8      208.91      229.63     22.59 o 
   2  25   8      206.81      126.82     20.99 o 
   3  25   8       85.20      114.34     26.10 o 
   4  25   8      207.93      198.19     20.51 o 
   0  26   8        0.97      -26.93     31.37 o 
   1  26   8       25.35       -1.09     19.57 o 
   2  26   8      319.82      398.86     26.61 o 
   3  26   8       29.14       25.10     23.80 o 
   4  26   8      250.62      231.49     21.95 o 
   0  27   8        1.93       64.12     36.82 o 
   1  27   8       39.53       92.47     21.74 o 
   2  27   8      121.57      136.41     23.08 o 
   3  27   8       54.74       29.87     22.34 o 
   0  28   8       30.01       51.94     52.77 o 
   1  28   8      258.09      286.49     32.04 o 
   2  28   8       31.80       54.51     22.04 o 
   1   0   9      464.04      455.09     12.22 o 
   2   0   9       37.05       44.75      8.89 o 
   3   0   9        3.03        4.86      6.83 o 
   4   0   9        4.42       -3.26      8.10 o 
   5   0   9      294.74      278.45     12.78 o 
   6   0   9        2.92      -11.43     12.54 o 
   7   0   9       33.42        6.73     16.19 o 
   8   0   9      130.03      136.60     17.12 o 
   9   0   9       85.80      101.48     26.98 o 
   0   1   9    10737.08    10373.40    126.95 o 
   1   1   9     2564.09     2752.91     42.61 o 
   2   1   9     2729.58     2923.86     30.15 o 
   3   1   9     1409.50     1227.10     25.24 o 
   4   1   9      200.53      223.01      8.40 o 
   5   1   9      393.62      403.35     10.76 o 
   6   1   9      329.53      389.27     26.94 o 
   7   1   9      318.79      302.44     14.20 o 
   8   1   9      182.60      143.81     15.77 o 
   9   1   9       46.04       40.95     18.05 o 
   0   2   9       36.19      102.91     23.46 o 
   1   2   9       71.88       84.42      4.79 o 
   2   2   9       77.75       99.04      4.72 o 
   3   2   9      415.46      583.37     10.06 o 
   4   2   9      873.34      873.33     13.64 o 
   5   2   9      373.53      332.48     10.56 o 
   6   2   9      564.89      557.23     17.15 o 
   7   2   9      306.93      280.93     13.05 o 
   8   2   9      134.00      163.46     17.00 o 
   9   2   9       12.55       14.76     17.49 o 
   0   3   9      653.55      422.00     11.74 o 
   1   3   9     3232.48     2931.18     27.69 o 
   2   3   9      524.15      753.41     11.32 o 
   3   3   9      864.81     1110.79     14.20 o 
   4   3   9      303.29      352.10      9.42 o 
   5   3   9     1092.02     1162.69     17.18 o 
   6   3   9     2714.74     2537.03     33.05 o 
   7   3   9      423.96      393.64     18.30 o 
   8   3   9      416.57      445.61     19.38 o 
   9   3   9      226.73      265.72     17.19 o 
   0   4   9     1042.28      806.38     16.75 o 
   1   4   9      111.36       89.64      6.09 o 
   2   4   9     2188.12     2229.74     23.06 o 
   3   4   9     1314.65     1415.19     16.55 o 
   4   4   9      399.76      405.29      9.88 o 
   5   4   9       63.82       69.36      7.57 o 
   6   4   9      372.57      371.39     13.27 o 
   7   4   9      379.98      376.12     18.07 o 
   8   4   9      187.47      235.44     22.98 o 
   9   4   9      119.62      130.86     19.75 o 
   0   5   9       82.75       73.30      8.02 o 
   1   5   9     1765.39     1919.98     19.92 o 
   2   5   9     1257.55     1284.64     15.22 o 
   3   5   9      511.22      555.86     10.25 o 
   4   5   9      406.70      361.24     10.10 o 
   5   5   9      383.36      412.67     12.82 o 
   6   5   9      216.26      226.78     14.47 o 
   7   5   9      727.19      705.35     22.22 o 
   8   5   9      109.03      102.67     15.44 o 
   9   5   9       10.28       13.66     18.87 o 
   0   6   9     1815.27     2200.01     33.31 o 
   1   6   9     1389.28     1328.21     30.99 o 
   2   6   9     1756.59     1785.66     20.05 o 
   3   6   9     1789.55     1870.58     21.18 o 
   4   6   9      420.74      471.97     10.49 o 
   5   6   9        7.57        7.57      7.00 o 
   6   6   9      247.88      241.88     15.34 o 
   7   6   9       49.82       44.84     13.39 o 
   8   6   9       54.68       46.05     14.04 o 
   9   6   9      341.51      350.40     23.24 o 
   0   7   9       76.00      185.83     10.16 o 
   1   7   9     1056.64     1098.75     18.03 o 
   2   7   9     1669.13     1581.89     25.54 o 
   3   7   9     1631.19     1591.82     22.71 o 
   4   7   9      250.73      259.88      8.30 o 
   5   7   9      936.02      840.10     17.10 o 
   6   7   9     1007.61      884.15     26.32 o 
   7   7   9       43.61       51.10     13.28 o 
   8   7   9      311.79      335.38     18.30 o 
   9   7   9      150.21      120.87     20.13 o 
   0   8   9      955.71      987.76     37.03 o 
   1   8   9      815.75      775.14     12.39 o 
   2   8   9     1009.58     1082.25     18.29 o 
   3   8   9     2244.15     2206.79     27.23 o 
   4   8   9      310.94      344.59     14.29 o 
   5   8   9      460.90      432.72     13.69 o 
   6   8   9      426.83      456.88     18.94 o 
   7   8   9       26.74       27.27     12.59 o 
   8   8   9      130.06      191.15     20.93 o 
   9   8   9      157.65      162.51     25.09 o 
   0   9   9      426.60      658.89     17.44 o 
   1   9   9      664.52      812.90     15.65 o 
   2   9   9     1699.48     1799.49     23.02 o 
   3   9   9      553.09      603.87     16.84 o 
   4   9   9      141.60      163.01      9.99 o 
   5   9   9      311.83      297.19     12.47 o 
   6   9   9      190.76      185.60     14.26 o 
   7   9   9      183.61      174.31     15.32 o 
   8   9   9        2.91      -16.76     16.28 o 
   9   9   9        5.94        3.36     19.60 o 
   0  10   9     5418.84     4743.29     54.15 o 
   1  10   9      844.49      836.14     12.64 o 
   2  10   9      232.35      198.44      9.10 o 
   3  10   9     2040.32     1923.29     27.23 o 
   4  10   9       72.71      107.03     11.20 o 
   5  10   9       55.69       40.79      9.31 o 
   6  10   9      282.44      270.49     16.46 o 
   7  10   9       72.98       81.27     16.57 o 
   8  10   9        7.09        9.52     16.62 o 
   9  10   9      553.18      512.85     37.35 o 
   0  11   9       97.20       99.59     10.78 o 
   1  11   9      809.01      898.68     13.24 o 
   2  11   9      105.90      106.96      9.27 o 
   3  11   9      293.91      310.44     12.83 o 
   4  11   9      194.71      166.12     11.63 o 
   5  11   9      551.47      558.98     16.04 o 
   6  11   9      468.34      437.87     17.70 o 
   7  11   9      246.03      226.51     19.07 o 
   8  11   9      142.09      150.06     21.39 o 
   9  11   9       98.76       92.61     24.38 o 
   0  12   9     2203.17     2122.45     32.24 o 
   1  12   9      494.91      539.73     10.64 o 
   2  12   9      339.33      447.52     11.82 o 
   3  12   9     1927.91     1816.27     24.56 o 
   4  12   9       74.94      327.10     86.94 o 
   5  12   9       52.98       64.99     11.54 o 
   6  12   9       86.13      102.00     13.44 o 
   7  12   9      459.13      404.54     22.97 o 
   8  12   9      191.53      160.87     24.63 o 
   0  13   9      501.89      558.43     16.63 o 
   1  13   9      178.80      229.99      8.30 o 
   2  13   9      305.66      313.22     12.11 o 
   3  13   9       33.26       87.62      9.33 o 
   4  13   9       76.90       98.71     13.73 o 
   5  13   9      408.53      362.91     15.34 o 
   6  13   9      602.43      568.53     23.53 o 
   7  13   9      473.06      490.01     28.22 o 
   8  13   9      127.99       87.94     23.30 o 
   0  14   9      590.04      496.85     16.49 o 
   1  14   9      503.11      566.03     11.96 o 
   2  14   9     3041.64     2503.57     30.03 o 
   3  14   9      272.37      386.57     12.87 o 
   4  14   9      210.61      214.54     12.53 o 
   5  14   9        6.85       58.71     11.60 o 
   6  14   9      724.11      676.69     25.95 o 
   7  14   9       81.87      102.00     19.82 o 
   8  14   9      101.94       87.09     20.83 o 
   0  15   9       17.00       36.01     10.53 o 
   1  15   9     1114.48     1113.63     17.08 o 
   2  15   9      140.88      261.81     12.84 o 
   3  15   9     1034.42     1009.86     19.73 o 
   4  15   9      249.80      243.76     13.66 o 
   5  15   9      692.68      661.62     22.36 o 
   6  15   9       42.47        7.32     15.67 o 
   7  15   9       36.41       35.57     18.79 o 
   8  15   9       28.61       14.88     20.71 o 
   0  16   9      400.51      617.91     18.79 o 
   1  16   9     1865.13     1677.25     28.40 o 
   2  16   9      203.29      195.39     12.82 o 
   3  16   9     3138.30     2682.68     33.47 o 
   4  16   9      362.07      356.55     17.11 o 
   5  16   9       84.37       61.59     14.42 o 
   6  16   9      213.83      230.22     27.25 o 
   7  16   9      171.33      190.44     21.02 o 
   8  16   9      265.59      273.04     25.71 o 
   0  17   9      686.70      629.99     19.82 o 
   1  17   9       26.35       97.49     12.61 o 
   2  17   9       96.18      120.22     13.13 o 
   3  17   9       14.55       31.56     11.45 o 
   4  17   9       25.11       27.42      9.26 o 
   5  17   9       24.65       26.07     14.57 o 
   6  17   9       65.09       44.75     20.02 o 
   7  17   9      115.27      126.64     22.85 o 
   0  18   9       39.63       42.65     13.43 o 
   1  18   9      602.71      630.48     24.89 o 
   2  18   9     3063.53     2661.03     35.22 o 
   3  18   9     2256.65     1893.32     29.66 o 
   4  18   9      624.96      686.30     21.35 o 
   5  18   9      197.29      233.82     16.68 o 
   6  18   9      166.91      134.45     22.95 o 
   7  18   9       49.28       65.81     19.94 o 
   0  19   9       10.55        0.99     21.54 o 
   1  19   9      148.34      147.43     14.51 o 
   2  19   9       40.08      147.60     14.23 o 
   3  19   9       15.12       72.54     12.57 o 
   4  19   9       18.40       45.81     13.76 o 
   5  19   9       26.94        4.66     17.29 o 
   6  19   9       13.32       14.13     18.24 o 
   7  19   9       23.66       46.38     19.86 o 
   0  20   9     2515.31     2206.21     61.77 o 
   1  20   9     1154.19      985.78     24.61 o 
   2  20   9      211.90      204.95     17.59 o 
   3  20   9       52.30      106.80     16.78 o 
   4  20   9      448.02      387.90     18.87 o 
   5  20   9      308.10      306.13     18.99 o 
   6  20   9       16.89      -12.84     21.73 o 
   0  21   9       22.96       15.88     24.28 o 
   1  21   9        0.56       -1.01     16.70 o 
   2  21   9       12.51       33.41     13.88 o 
   3  21   9       16.13       12.89     14.34 o 
   4  21   9        9.52       25.88     14.24 o 
   5  21   9       15.71       21.14     14.99 o 
   6  21   9        2.14        8.46     18.63 o 
   0  22   9       40.59       48.12     24.44 o 
   1  22   9      139.02      164.74     25.36 o 
   2  22   9      165.83      165.46     16.70 o 
   3  22   9      357.54      345.22     19.64 o 
   4  22   9       16.22       32.68     15.06 o 
   5  22   9       56.92       49.40     16.41 o 
   6  22   9      128.67      139.47     22.05 o 
   0  23   9       20.14       32.94     25.00 o 
   1  23   9        4.42      -20.97     15.80 o 
   2  23   9        5.99       53.40     20.27 o 
   3  23   9        6.04       36.02     15.84 o 
   4  23   9       36.04       46.35     17.03 o 
   5  23   9       34.45       97.54     17.69 o 
   0  24   9      371.40      432.20     37.76 o 
   1  24   9      199.26      135.72     19.33 o 
   2  24   9      185.46      129.45     21.69 o 
   3  24   9       60.94       49.97     16.85 o 
   4  24   9        8.27       54.33     17.91 o 
   5  24   9       87.25       79.14     17.42 o 
   0  25   9       15.53       27.90     40.26 o 
   1  25   9       40.61       52.13     19.28 o 
   2  25   9        5.25       31.74     19.66 o 
   3  25   9       18.17       30.40     22.17 o 
   4  25   9       66.41      137.04     19.74 o 
   0  26   9        9.14      -26.32     28.07 o 
   1  26   9       64.33       69.83     20.24 o 
   2  26   9      363.48      393.84     26.13 o 
   3  26   9       74.37       88.55     24.41 o 
   4  26   9       53.06       41.49     19.21 o 
   0  27   9      110.52      136.96     40.07 o 
   1  27   9       32.30       75.86     24.60 o 
   2  27   9       24.85       25.12     21.68 o 
   3  27   9       38.60       65.18     22.83 o 
   0  28   9       39.82       89.56     37.18 o 
   1  28   9       49.06       80.41     25.43 o 
   0   0  10    14490.02    12903.76    202.68 o 
   1   0  10    10815.99    10160.06    126.57 o 
   2   0  10     4599.20     4091.89     56.77 o 
   3   0  10     3279.27     3143.19     49.70 o 
   4   0  10       74.02       91.40      9.15 o 
   5   0  10      559.13      607.73     17.45 o 
   6   0  10     1021.50      852.65     24.90 o 
   7   0  10        7.18       32.24     15.59 o 
   8   0  10        3.79       16.32     22.21 o 
   9   0  10        9.56        4.45     24.64 o 
   0   1  10     6063.16     5262.34     67.58 o 
   1   1  10     6846.47     6055.87     50.41 o 
   2   1  10     3350.96     3376.43     34.19 o 
   3   1  10     1368.55     1306.81     18.69 o 
   4   1  10      143.73      162.54      7.17 o 
   5   1  10      251.35      282.33      9.40 o 
   6   1  10     1004.70      901.10     19.71 o 
   7   1  10      842.86      745.17     18.92 o 
   8   1  10       10.69       13.26     13.43 o 
   9   1  10       28.34      -14.10     16.88 o 
   0   2  10    10457.96     8877.31    109.98 o 
   1   2  10    12185.28    11480.59     95.16 o 
   2   2  10      939.98     1052.58     13.52 o 
   3   2  10     6660.80     6463.94     52.62 o 
   4   2  10     1484.55     1449.78     17.33 o 
   5   2  10      561.14      546.76     15.27 o 
   6   2  10      269.24      294.21     17.70 o 
   7   2  10      164.86      175.22     13.29 o 
   8   2  10        8.19       -3.27     12.66 o 
   9   2  10       23.78       17.49     17.69 o 
   0   3  10     5732.49     4873.53     63.45 o 
   1   3  10      689.50      670.72     10.87 o 
   2   3  10      746.45      768.68     11.69 o 
   3   3  10     3487.99     3288.36     32.56 o 
   4   3  10      324.59      288.23      8.59 o 
   5   3  10       61.75       84.39      7.86 o 
   6   3  10      207.38      166.38     12.03 o 
   7   3  10      876.67      786.90     23.12 o 
   8   3  10        9.77       -0.71     12.84 o 
   9   3  10      493.95      515.63     22.86 o 
   0   4  10     3284.92     2761.99     39.50 o 
   1   4  10     2437.27     2184.42     22.41 o 
   2   4  10     6544.57     6657.55     55.89 o 
   3   4  10      279.48      333.95      9.25 o 
   4   4  10      464.82      451.62     10.26 o 
   5   4  10      249.20      346.95     11.17 o 
   6   4  10       21.35       60.24     10.60 o 
   7   4  10      423.11      376.82     18.20 o 
   8   4  10       47.28       36.65     15.37 o 
   9   4  10       35.24       56.88     15.13 o 
   0   5  10     3522.35     3416.37     47.36 o 
   1   5  10      815.99      790.81     11.62 o 
   2   5  10     2211.95     2269.85     22.65 o 
   3   5  10      610.53      708.34     20.91 o 
   4   5  10      833.25      814.22     13.17 o 
   5   5  10       31.16       17.24      7.22 o 
   6   5  10     1114.76     1040.21     24.56 o 
   7   5  10      349.70      351.45     17.98 o 
   8   5  10      219.61      210.51     17.59 o 
   9   5  10       19.22       23.43     14.34 o 
   0   6  10      799.49      990.64     20.05 o 
   1   6  10      941.57      840.16     12.34 o 
   2   6  10     1234.78     1023.21     13.60 o 
   3   6  10     1516.81     1686.37     21.75 o 
   4   6  10      261.87      257.56      8.34 o 
   5   6  10      630.71      649.35     13.29 o 
   6   6  10      259.20      320.15     16.80 o 
   7   6  10      104.18       93.59     14.48 o 
   8   6  10      154.35      121.51     16.31 o 
   9   6  10      657.93      716.11     33.41 o 
   0   7  10       99.41      124.01     12.31 o 
   1   7  10      555.97      565.48     10.77 o 
   2   7  10      263.08      341.66     10.71 o 
   3   7  10     2568.33     2644.14     32.12 o 
   4   7  10      220.47      229.76     12.35 o 
   5   7  10      141.25      149.06     10.23 o 
   6   7  10     1767.33     1555.79     29.65 o 
   7   7  10      599.03      544.16     20.85 o 
   8   7  10      435.44      445.01     20.05 o 
   9   7  10       56.63       36.58     18.60 o 
   0   8  10       11.29       29.66      8.44 o 
   1   8  10       14.89       33.54      5.74 o 
   2   8  10      132.30      158.66      9.75 o 
   3   8  10      284.54      368.72     12.08 o 
   4   8  10      214.75      204.10     11.05 o 
   5   8  10      222.54      223.37     11.32 o 
   6   8  10      195.42      223.24     16.54 o 
   7   8  10       10.90       11.88     13.36 o 
   8   8  10      142.89      136.70     15.89 o 
   9   8  10       54.87       89.08     19.47 o 
   0   9  10      371.30      388.57     20.70 o 
   1   9  10     2074.87     2020.31     22.43 o 
   2   9  10     1311.26     1223.97     19.57 o 
   3   9  10      754.68      695.62     15.87 o 
   4   9  10       51.85       72.74      9.70 o 
   5   9  10      164.68      186.73     11.37 o 
   6   9  10      998.44      842.51     22.70 o 
   7   9  10      207.89      203.99     15.51 o 
   8   9  10       90.88       62.21     17.77 o 
   9   9  10      214.86      204.11     22.19 o 
   0  10  10     1169.29     1317.56     35.36 o 
   1  10  10       35.29       64.71      5.73 o 
   2  10  10      202.65      179.18      9.13 o 
   3  10  10       70.14       69.25      7.81 o 
   4  10  10      236.23      209.82     11.55 o 
   5  10  10      185.01      194.15     11.67 o 
   6  10  10      123.90      109.51     15.11 o 
   7  10  10      104.88      108.34     14.83 o 
   8  10  10       19.14       39.24     17.81 o 
   9  10  10       84.34      103.70     21.84 o 
   0  11  10      763.84      815.89     17.79 o 
   1  11  10      631.88      618.52     11.80 o 
   2  11  10      784.40      719.41     14.71 o 
   3  11  10       24.47       32.74      8.61 o 
   4  11  10      573.55      510.12     17.72 o 
   5  11  10       39.39       51.27     10.53 o 
   6  11  10      524.61      510.88     18.52 o 
   7  11  10       32.82       29.06     16.46 o 
   8  11  10       13.12       37.50     17.85 o 
   0  12  10       62.29      136.94     10.05 o 
   1  12  10      415.14      375.79      9.26 o 
   2  12  10      770.54      746.14     14.79 o 
   3  12  10      348.06      334.92     12.21 o 
   4  12  10       31.05       60.38     10.36 o 
   5  12  10      445.50      449.54     17.78 o 
   6  12  10      303.73      317.76     16.65 o 
   7  12  10      348.24      394.40     22.43 o 
   8  12  10      200.27      195.05     22.58 o 
   0  13  10     2067.24     1831.48     46.94 o 
   1  13  10      221.29      243.06      8.29 o 
   2  13  10       76.50       76.65      8.72 o 
   3  13  10      545.09      576.31     14.40 o 
   4  13  10      424.96      384.38     14.82 o 
   5  13  10       91.57       62.23     11.72 o 
   6  13  10       12.01       26.50     14.94 o 
   7  13  10       20.12       60.90     17.97 o 
   8  13  10      200.13      219.09     23.42 o 
   0  14  10      396.78      406.01     21.62 o 
   1  14  10      146.20      179.41      8.34 o 
   2  14  10      409.99      417.63     12.69 o 
   3  14  10      874.67      797.43     16.91 o 
   4  14  10      137.21      134.25     11.60 o 
   5  14  10      491.43      535.48     17.72 o 
   6  14  10       26.62       47.43     18.01 o 
   7  14  10       46.12       35.67     18.08 o 
   8  14  10       63.42       91.84     20.71 o 
   0  15  10      325.16      349.76     15.93 o 
   1  15  10      949.71      904.06     15.66 o 
   2  15  10      565.32      527.11     14.89 o 
   3  15  10      839.31      779.12     18.17 o 
   4  15  10      472.34      488.02     19.22 o 
   5  15  10       89.27      112.33     13.21 o 
   6  15  10      224.66      133.46     18.84 o 
   7  15  10      152.45      143.97     21.12 o 
   8  15  10      103.19       83.52     21.26 o 
   0  16  10     2538.89     2355.26     40.73 o 
   1  16  10      421.90      450.06     17.90 o 
   2  16  10       83.78      124.27     10.97 o 
   3  16  10      123.53      220.43     13.08 o 
   4  16  10      308.52      290.48     14.09 o 
   5  16  10      212.27      188.75     16.38 o 
   6  16  10      215.91      193.92     19.89 o 
   7  16  10      340.17      349.60     26.23 o 
   8  16  10      332.82      381.16     27.78 o 
   0  17  10      869.09      695.93     22.39 o 
   1  17  10       56.31       59.17     11.20 o 
   2  17  10      427.16      386.76     15.15 o 
   3  17  10       73.66      125.71     12.16 o 
   4  17  10      403.05      330.12     14.88 o 
   5  17  10      556.28      464.43     19.45 o 
   6  17  10      172.37      157.15     19.39 o 
   7  17  10      128.92      148.96     22.54 o 
   0  18  10      279.27      250.91     23.03 o 
   1  18  10     1476.67     1401.70     30.78 o 
   2  18  10       26.64      169.61     12.52 o 
   3  18  10      140.51      163.02     16.14 o 
   4  18  10       58.87       83.75     13.79 o 
   5  18  10       30.60       44.74     14.04 o 
   6  18  10        6.95       17.63     17.14 o 
   7  18  10      234.06      226.32     23.74 o 
   0  19  10        6.93       47.89     22.91 o 
   1  19  10      256.32      306.37     15.18 o 
   2  19  10      529.51      573.98     17.10 o 
   3  19  10      848.94      857.16     23.80 o 
   4  19  10       82.69      129.94     15.04 o 
   5  19  10      107.35       96.43     15.35 o 
   6  19  10      216.70      205.49     21.84 o 
   7  19  10       18.47       39.48     20.66 o 
   0  20  10       34.44      175.89     26.59 o 
   1  20  10      239.38      288.13     15.54 o 
   2  20  10       80.38      108.54     13.65 o 
   3  20  10      220.85      220.39     15.26 o 
   4  20  10       86.17      111.56     15.49 o 
   5  20  10       97.12       96.59     16.11 o 
   6  20  10       20.20      -18.75     17.70 o 
   0  21  10      198.92      178.35     27.69 o 
   1  21  10       16.07        9.54     17.15 o 
   2  21  10       11.93        1.11     13.69 o 
   3  21  10      119.49      145.14     15.40 o 
   4  21  10      301.98      301.39     18.11 o 
   5  21  10      199.04      218.92     18.38 o 
   6  21  10        2.12        3.53     18.23 o 
   0  22  10        0.94      -12.89     23.72 o 
   1  22  10        0.92      -11.19     17.62 o 
   2  22  10        1.21       -4.64     12.44 o 
   3  22  10       29.01       55.23     16.20 o 
   4  22  10       95.72       91.61     16.01 o 
   5  22  10      108.24      108.46     17.40 o 
   6  22  10       16.77       20.03     19.62 o 
   0  23  10        9.17       21.25     25.45 o 
   1  23  10        1.00        8.55     15.70 o 
   2  23  10       17.04       27.85     18.94 o 
   3  23  10      256.97      237.92     18.73 o 
   4  23  10      163.17      133.14     17.45 o 
   5  23  10      312.03      314.50     20.83 o 
   0  24  10        1.37       38.90     28.64 o 
   1  24  10        0.71       22.94     16.30 o 
   2  24  10       23.06       16.67     20.52 o 
   3  24  10       80.94       90.88     17.43 o 
   4  24  10       90.69       63.02     18.06 o 
   5  24  10       55.94       56.15     19.30 o 
   0  25  10        1.62       44.05     28.42 o 
   1  25  10      160.27      149.14     21.54 o 
   2  25  10       99.41       52.10     22.91 o 
   3  25  10        4.26       -5.13     21.21 o 
   4  25  10      122.98      129.09     19.81 o 
   0  26  10        0.13      -24.23     27.75 o 
   1  26  10       91.66       54.05     23.25 o 
   2  26  10       81.74       79.26     21.58 o 
   3  26  10       55.96       47.84     24.24 o 
   0  27  10      394.52      507.90     46.74 o 
   1  27  10       37.50       49.48     23.62 o 
   2  27  10       36.45       78.98     22.46 o 
   0  28  10      201.30      279.00     44.67 o 
   1  28  10       50.35      104.32     25.97 o 
   1   0  11     2656.84     2837.59     36.21 o 
   2   0  11     1342.94     1627.16     28.75 o 
   3   0  11     6502.99     6413.18     86.35 o 
   4   0  11        0.00       -0.36      7.34 o 
   5   0  11     1250.46     1236.67     23.88 o 
   6   0  11      634.09      626.22     22.60 o 
   7   0  11        2.31        3.35     19.14 o 
   8   0  11       55.63       50.92     23.47 o 
   9   0  11      770.51      802.10     44.11 o 
   0   1  11      897.58      791.35     24.30 o 
   1   1  11      125.90      128.93      5.65 o 
   2   1  11      672.91      645.11     12.77 o 
   3   1  11     1323.35     1123.98     17.61 o 
   4   1  11       42.22       39.91      4.44 o 
   5   1  11       24.17       35.34      6.72 o 
   6   1  11      403.03      359.86     13.68 o 
   7   1  11      133.59      143.22     12.59 o 
   8   1  11       21.64      -14.40     13.45 o 
   9   1  11       88.98      111.60     19.89 o 
   0   2  11     6527.04     7114.60     89.83 o 
   1   2  11      927.72      655.98     11.29 o 
   2   2  11    20017.09    20528.21    169.38 o 
   3   2  11      797.63      644.89     11.53 o 
   4   2  11      184.00      198.56      8.03 o 
   5   2  11      635.46      587.18     13.73 o 
   6   2  11     2999.63     2804.57     71.63 o 
   7   2  11     1612.34     1445.14     27.79 o 
   8   2  11       20.93       16.57     14.72 o 
   9   2  11      158.95      191.22     23.79 o 
   0   3  11      105.07      140.25     11.19 o 
   1   3  11      656.99      556.75     10.21 o 
   2   3  11      856.85      978.08     13.56 o 
   3   3  11       82.18       74.79      5.66 o 
   4   3  11      147.56      152.74      7.11 o 
   5   3  11      487.89      488.66     11.84 o 
   6   3  11       48.98       68.41     11.07 o 
   7   3  11       55.31       55.13     13.33 o 
   8   3  11       36.23       22.05     13.29 o 
   9   3  11      186.13      228.88     21.82 o 
   0   4  11    22540.76    22120.69    249.90 o 
   1   4  11     7188.27     6424.69     58.77 o 
   2   4  11     5374.59     5245.81     45.31 o 
   3   4  11     5797.58     5676.71     49.16 o 
   4   4  11      553.25      561.56     11.14 o 
   5   4  11       89.64      103.93      7.95 o 
   6   4  11     1681.27     1657.48     28.13 o 
   7   4  11       16.95       47.55     14.55 o 
   8   4  11       25.70       -3.20     14.44 o 
   9   4  11      617.06      704.60     27.75 o 
   0   5  11     1526.78     1306.82     32.37 o 
   1   5  11       92.12      160.79      7.30 o 
   2   5  11       43.88       97.68      6.76 o 
   3   5  11      320.71      330.08      9.35 o 
   4   5  11      101.03      104.46      6.91 o 
   5   5  11      128.94      142.20      8.54 o 
   6   5  11      270.46      280.33     15.85 o 
   7   5  11       38.10       17.57     13.35 o 
   8   5  11        9.61       12.82     14.32 o 
   9   5  11      234.99      247.79     17.74 o 
   0   6  11     6955.88     6454.84     90.95 o 
   1   6  11      166.93      210.87      7.19 o 
   2   6  11     1724.53     1865.89     20.04 o 
   3   6  11     1570.67     1517.94     22.38 o 
   4   6  11     1057.24     1023.36     15.98 o 
   5   6  11      814.11      787.90     16.70 o 
   6   6  11      238.31      233.83     15.01 o 
   7   6  11      377.50      351.51     19.50 o 
   8   6  11       59.52       44.06     15.09 o 
   9   6  11       87.56      104.65     20.00 o 
   0   7  11     1266.53     1501.42     26.74 o 
   1   7  11      126.52      149.86      6.73 o 
   2   7  11       85.78      107.86      6.93 o 
   3   7  11      356.67      443.43     11.91 o 
   4   7  11       18.28       21.22      7.27 o 
   5   7  11      300.33      258.82     11.64 o 
   6   7  11      203.40      251.43     15.82 o 
   7   7  11       63.37       50.65     14.26 o 
   8   7  11       61.11       58.72     15.76 o 
   9   7  11      170.96      176.59     20.92 o 
   0   8  11     1260.25     1544.31     47.71 o 
   1   8  11     1187.68     1140.11     16.90 o 
   2   8  11      410.76      351.20     10.94 o 
   3   8  11     1709.42     1616.14     22.17 o 
   4   8  11      421.29      442.11     13.97 o 
   5   8  11       18.40       33.25      9.03 o 
   6   8  11     1862.56     1718.50     31.71 o 
   7   8  11      260.05      280.88     17.76 o 
   8   8  11       31.41       21.09     15.31 o 
   9   8  11       99.73       76.68     19.99 o 
   0   9  11        7.32       10.28      8.57 o 
   1   9  11      372.56      408.28      9.85 o 
   2   9  11      737.09      760.67     17.00 o 
   3   9  11      261.72      309.36     11.42 o 
   4   9  11      260.12      275.87     12.52 o 
   5   9  11      292.24      231.75     20.39 o 
   6   9  11      294.86      330.26     17.44 o 
   7   9  11      271.40      276.11     18.09 o 
   8   9  11       80.44       63.10     18.37 o 
   9   9  11       38.39       24.05     18.91 o 
   0  10  11       15.81        4.33      8.31 o 
   1  10  11      786.68      741.22     11.82 o 
   2  10  11       95.46      126.76      9.04 o 
   3  10  11      669.50      609.03     16.62 o 
   4  10  11       79.49       63.76     10.57 o 
   5  10  11      569.35      584.75     19.18 o 
   6  10  11      288.36      299.64     16.91 o 
   7  10  11      675.72      647.25     21.85 o 
   8  10  11       85.57       69.13     18.60 o 
   9  10  11      227.66      239.49     23.45 o 
   0  11  11      744.69      600.12     15.71 o 
   1  11  11      619.58      655.24     11.52 o 
   2  11  11      891.09      759.37     16.01 o 
   3  11  11       89.97       88.31      9.79 o 
   4  11  11      110.85      134.52     15.64 o 
   5  11  11      490.27      457.05     16.52 o 
   6  11  11       15.35        9.96     13.28 o 
   7  11  11       70.65       80.73     16.89 o 
   8  11  11        2.89      -23.46     16.96 o 
   0  12  11      982.30      885.14     19.41 o 
   1  12  11       69.23       84.85      6.66 o 
   2  12  11      231.73      249.21     10.67 o 
   3  12  11      232.44      251.94     12.01 o 
   4  12  11      858.71      698.39     19.80 o 
   5  12  11      602.77      627.28     19.41 o 
   6  12  11      185.78      177.57     14.67 o 
   7  12  11      270.01      239.01     20.46 o 
   8  12  11       32.89       48.47     18.40 o 
   0  13  11      677.28      648.25     19.24 o 
   1  13  11       78.88       72.55      7.05 o 
   2  13  11        9.48       16.81      8.11 o 
   3  13  11      311.85      322.53     12.19 o 
   4  13  11       85.08       54.49     10.63 o 
   5  13  11      370.32      367.13     17.96 o 
   6  13  11      113.53      108.03     15.81 o 
   7  13  11      341.64      384.62     22.86 o 
   8  13  11       71.69       74.87     20.93 o 
   0  14  11      785.92      632.79     21.98 o 
   1  14  11      227.69      225.60      8.35 o 
   2  14  11        9.98        6.13      8.50 o 
   3  14  11      195.98      189.00     11.36 o 
   4  14  11      103.52       71.65     10.90 o 
   5  14  11      360.39      365.79     16.14 o 
   6  14  11      253.42      271.12     21.62 o 
   7  14  11       86.06      113.48     20.23 o 
   8  14  11       43.50       71.23     20.73 o 
   0  15  11     1739.77     1607.48     34.89 o 
   1  15  11      874.23      744.83     22.53 o 
   2  15  11      348.23      369.79     13.35 o 
   3  15  11     2855.16     2422.70     29.94 o 
   4  15  11      546.92      596.17     16.54 o 
   5  15  11       95.15       92.42     13.08 o 
   6  15  11      185.93      222.69     20.97 o 
   7  15  11      438.64      434.94     26.45 o 
   8  15  11      247.24      290.94     25.04 o 
   0  16  11       92.69      139.58     21.58 o 
   1  16  11      199.03      201.17     11.88 o 
   2  16  11      144.12      151.58     11.59 o 
   3  16  11        8.41       23.78     10.42 o 
   4  16  11      396.27      403.95     15.43 o 
   5  16  11      112.00      144.71     14.75 o 
   6  16  11       25.28       56.32     18.40 o 
   7  16  11       69.92       79.21     19.91 o 
   0  17  11      375.66      424.36     18.35 o 
   1  17  11      658.51      590.68     17.46 o 
   2  17  11      373.97      320.96     13.73 o 
   3  17  11      968.37      882.91     20.13 o 
   4  17  11      681.20      625.68     25.27 o 
   5  17  11      174.08      194.16     18.03 o 
   6  17  11      108.79      110.01     20.29 o 
   7  17  11      420.89      436.07     26.87 o 
   0  18  11        1.41      129.53     59.43 o 
   1  18  11       42.49      125.19     14.26 o 
   2  18  11       29.41       85.06     11.72 o 
   3  18  11        2.03       24.96     11.50 o 
   4  18  11       59.96       84.93     12.66 o 
   5  18  11       33.01       13.01     14.03 o 
   6  18  11       26.10       41.60     19.30 o 
   7  18  11       15.48      100.83     21.66 o 
   0  19  11      334.14      339.78     29.29 o 
   1  19  11      223.71      197.61     14.07 o 
   2  19  11      944.21      880.83     20.16 o 
   3  19  11       77.30      116.49     12.95 o 
   4  19  11      453.70      355.32     17.93 o 
   5  19  11      184.58      163.05     16.67 o 
   6  19  11      149.30      153.44     21.09 o 
   7  19  11      265.82      187.56     24.09 o 
   0  20  11        4.21       -1.01     23.26 o 
   1  20  11       44.48       19.25     16.16 o 
   2  20  11       17.65       74.79     12.76 o 
   3  20  11      110.54      186.53     13.80 o 
   4  20  11       34.85       29.03     14.43 o 
   5  20  11       11.52       47.60     16.12 o 
   6  20  11       25.05       58.21     18.92 o 
   0  21  11        1.05        8.26     23.96 o 
   1  21  11      241.08      205.46     20.13 o 
   2  21  11       31.64       11.87     12.58 o 
   3  21  11      168.94      179.32     16.39 o 
   4  21  11      239.23      268.79     21.89 o 
   5  21  11       70.56       95.39     17.87 o 
   6  21  11      156.86      155.30     21.72 o 
   0  22  11        1.28       11.92     25.86 o 
   1  22  11        7.49      -22.79     16.03 o 
   2  22  11        6.35       32.22     13.67 o 
   3  22  11       10.05       48.52     15.99 o 
   4  22  11       57.76       91.50     15.93 o 
   5  22  11       50.97       48.31     18.05 o 
   6  22  11       46.20       47.82     21.11 o 
   0  23  11       18.98       41.06     25.72 o 
   1  23  11       59.88       32.58     16.12 o 
   2  23  11       51.94       37.00     19.02 o 
   3  23  11       30.71       42.61     19.01 o 
   4  23  11      152.65      130.77     17.09 o 
   5  23  11      179.22      199.86     21.30 o 
   0  24  11       21.39       -4.31     32.71 o 
   1  24  11       30.60       16.64     16.34 o 
   2  24  11       10.55       12.74     21.43 o 
   3  24  11        6.04        8.22     18.97 o 
   4  24  11       16.21       20.38     17.19 o 
   5  24  11        5.27       13.77     18.16 o 
   0  25  11        8.60        8.43     29.14 o 
   1  25  11      401.99      396.44     26.25 o 
   2  25  11      278.78      263.27     26.46 o 
   3  25  11      103.09       78.93     23.65 o 
   4  25  11      186.27      213.10     32.88 o 
   0  26  11        3.20      -29.76     28.99 o 
   1  26  11       30.88       30.56     23.41 o 
   2  26  11       24.81       38.05     23.08 o 
   3  26  11        9.40       -4.09     23.10 o 
   0  27  11        5.05       41.41     34.32 o 
   1  27  11      250.31      194.24     27.34 o 
   2  27  11      204.03      241.30     25.90 o 
   0  28  11        2.10       59.97     38.39 o 
   1  28  11        6.08       39.78     31.54 o 
   0   0  12     1184.57      963.64     25.40 o 
   1   0  12     2643.97     2570.69     34.79 o 
   2   0  12      623.04      625.54     18.85 o 
   3   0  12     1029.74      963.05     23.27 o 
   4   0  12        1.92       -1.72     10.90 o 
   5   0  12      470.52      534.81     19.52 o 
   6   0  12      787.06      880.61     25.86 o 
   7   0  12        2.47        0.99     15.42 o 
   8   0  12       39.80       -4.66     23.17 o 
   9   0  12       28.10        0.70     25.34 o 
   0   1  12     6458.66     6027.21     77.65 o 
   1   1  12     3223.38     3239.18     29.62 o 
   2   1  12     3055.95     2776.52     32.03 o 
   3   1  12     4116.51     4062.42     41.58 o 
   4   1  12      346.56      370.99     11.96 o 
   5   1  12      263.15      285.60     13.29 o 
   6   1  12      543.19      529.04     15.58 o 
   7   1  12      689.73      771.65     19.15 o 
   8   1  12       23.34       -1.98     15.86 o 
   9   1  12      293.74      368.05     24.83 o 
   0   2  12      774.02      540.54     15.35 o 
   1   2  12      225.68      263.22     10.04 o 
   2   2  12      459.09      359.44     11.01 o 
   3   2  12      912.62     1032.51     16.19 o 
   4   2  12        0.55       -4.70      5.57 o 
   5   2  12      119.11      132.59     10.36 o 
   6   2  12      111.31      120.22     11.70 o 
   7   2  12      145.42      138.38     14.50 o 
   8   2  12       79.85       98.39     16.93 o 
   9   2  12      156.62      213.75     28.24 o 
   0   3  12     2162.79     1889.27     30.20 o 
   1   3  12     6365.02     6101.01     56.33 o 
   2   3  12      434.96      516.72     10.24 o 
   3   3  12      282.40      319.19      9.02 o 
   4   3  12       40.95       54.33      8.09 o 
   5   3  12     1147.93     1148.18     25.32 o 
   6   3  12      314.75      368.23     21.79 o 
   7   3  12      186.76      159.79     15.32 o 
   8   3  12       46.28       42.76     17.11 o 
   9   3  12      771.17      875.22     32.35 o 
   0   4  12      128.54      198.10     12.44 o 
   1   4  12     3102.72     3083.43     33.23 o 
   2   4  12     2475.92     2446.89     24.36 o 
   3   4  12      235.25      295.78      9.18 o 
   4   4  12      765.68      686.47     13.37 o 
   5   4  12      161.91      190.09     11.12 o 
   6   4  12      376.75      388.31     17.71 o 
   7   4  12      228.97      267.51     17.52 o 
   8   4  12       11.71       -9.63     15.46 o 
   9   4  12       82.89      133.91     18.04 o 
   0   5  12     1066.42      848.97     18.11 o 
   1   5  12     1976.24     1682.81     20.45 o 
   2   5  12     2052.24     2093.21     21.90 o 
   3   5  12     1143.97     1316.88     19.40 o 
   4   5  12      868.54      835.79     14.64 o 
   5   5  12      188.35      214.74     11.56 o 
   6   5  12      908.46      837.22     23.00 o 
   7   5  12       32.33       46.47     17.14 o 
   8   5  12      142.45      129.42     16.53 o 
   9   5  12        3.80       11.22     15.04 o 
   0   6  12      855.19      789.93     18.86 o 
   1   6  12      678.02      639.00     11.57 o 
   2   6  12      154.94      163.89      7.54 o 
   3   6  12      388.21      412.33      9.58 o 
   4   6  12      163.09      170.53      8.29 o 
   5   6  12       30.63       36.92     11.19 o 
   6   6  12        7.43       -7.40     12.37 o 
   7   6  12      537.25      539.27     21.02 o 
   8   6  12       93.73       67.49     15.54 o 
   9   6  12      158.37      175.42     18.11 o 
   0   7  12     3804.75     4231.22     58.70 o 
   1   7  12     1677.80     1522.80     18.20 o 
   2   7  12       42.26       66.17      6.11 o 
   3   7  12     1398.94     1386.65     18.36 o 
   4   7  12      206.69      254.82     11.64 o 
   5   7  12       69.55       65.57     12.98 o 
   6   7  12      597.76      546.20     19.76 o 
   7   7  12      242.94      213.77     16.79 o 
   8   7  12      195.43      157.85     17.67 o 
   9   7  12      152.31      150.20     20.53 o 
   0   8  12        2.95       11.80      8.66 o 
   1   8  12      361.65      429.48     10.24 o 
   2   8  12      218.28      300.68     13.30 o 
   3   8  12      474.85      484.08     12.69 o 
   4   8  12      607.29      632.37     16.42 o 
   5   8  12       55.33       55.57     12.57 o 
   6   8  12      289.82      346.93     17.42 o 
   7   8  12      220.51      204.86     16.95 o 
   8   8  12       98.85       94.33     15.59 o 
   9   8  12       94.75      135.60     20.78 o 
   0   9  12       68.38       94.13     13.03 o 
   1   9  12     1161.25     1219.34     16.56 o 
   2   9  12     2064.29     1927.07     27.95 o 
   3   9  12      963.13      912.79     19.27 o 
   4   9  12      641.98      574.38     15.86 o 
   5   9  12      127.24      155.65     14.16 o 
   6   9  12      191.01      139.92     15.21 o 
   7   9  12      205.26      216.90     17.02 o 
   8   9  12       43.60       88.00     18.50 o 
   9   9  12      307.27      335.16     24.57 o 
   0  10  12       59.76       60.27     10.06 o 
   1  10  12      487.56      536.41     12.14 o 
   2  10  12       94.21      132.35      9.21 o 
   3  10  12      244.43      282.92     12.38 o 
   4  10  12      340.56      320.61     12.66 o 
   5  10  12        6.51       33.57     15.57 o 
   6  10  12       81.20       54.86     13.45 o 
   7  10  12       41.46       58.35     14.35 o 
   8  10  12      142.38      115.55     19.60 o 
   0  11  12     1127.40     1188.25     24.66 o 
   1  11  12      584.29      657.86     11.86 o 
   2  11  12       37.62       39.81      8.44 o 
   3  11  12       33.31       14.64      5.82 o 
   4  11  12      215.57      209.60     12.45 o 
   5  11  12      146.79      202.52     15.02 o 
   6  11  12      122.47      104.49     14.88 o 
   7  11  12      241.73      278.85     17.75 o 
   8  11  12       36.24       52.75     21.04 o 
   0  12  12       96.13       61.18     10.17 o 
   1  12  12       44.05       66.11      7.15 o 
   2  12  12      264.65      256.99     11.52 o 
   3  12  12      250.32      242.67     12.42 o 
   4  12  12      259.31      215.89     13.97 o 
   5  12  12       51.10       65.24     14.46 o 
   6  12  12      443.65      466.59     18.99 o 
   7  12  12       20.48       24.80     17.40 o 
   8  12  12        6.54       19.52     18.55 o 
   0  13  12      210.36      247.72     12.84 o 
   1  13  12      257.94      258.51      9.63 o 
   2  13  12      157.03      135.15     10.05 o 
   3  13  12      963.23      874.26     18.00 o 
   4  13  12       27.11       15.18      9.06 o 
   5  13  12      331.05      263.19     17.85 o 
   6  13  12       84.54       96.83     15.36 o 
   7  13  12        4.96       44.31     17.77 o 
   8  13  12      136.66      169.77     25.70 o 
   0  14  12       34.30       49.18     12.65 o 
   1  14  12        7.59       86.61      7.41 o 
   2  14  12      641.64      535.86     14.44 o 
   3  14  12      245.90      271.07     19.34 o 
   4  14  12      120.23      101.07     11.75 o 
   5  14  12       22.41       55.64     13.48 o 
   6  14  12       34.88       46.87     16.88 o 
   7  14  12      101.80      127.47     19.88 o 
   8  14  12       28.70       32.13     23.60 o 
   0  15  12      525.33      535.11     21.46 o 
   1  15  12      755.52      687.75     16.88 o 
   2  15  12      257.74      261.57     11.88 o 
   3  15  12      739.12      668.56     16.44 o 
   4  15  12      298.48      358.76     15.36 o 
   5  15  12      275.55      252.21     16.33 o 
   6  15  12       38.00       33.59     16.86 o 
   7  15  12      642.66      618.38     38.67 o 
   8  15  12       85.65       93.30     21.90 o 
   0  16  12      989.88      852.57     28.06 o 
   1  16  12      290.10      285.19     13.09 o 
   2  16  12       88.33       72.24     10.59 o 
   3  16  12      503.40      533.06     15.88 o 
   4  16  12      444.38      553.10     16.64 o 
   5  16  12      421.91      421.25     17.76 o 
   6  16  12      167.52      194.37     20.24 o 
   7  16  12        9.08       41.47     19.63 o 
   0  17  12       34.59       69.43     17.99 o 
   1  17  12      179.98      211.67     12.85 o 
   2  17  12        6.10       35.04     10.74 o 
   3  17  12      174.81      247.83     13.63 o 
   4  17  12      227.49      210.39     13.90 o 
   5  17  12      344.97      290.59     20.23 o 
   6  17  12      190.93      187.08     20.56 o 
   7  17  12       97.10      123.69     22.39 o 
   0  18  12      618.65      677.53     45.19 o 
   1  18  12       79.66      240.69     16.78 o 
   2  18  12     1076.79      983.59     20.53 o 
   3  18  12      295.13      267.11     14.51 o 
   4  18  12      387.54      370.85     15.97 o 
   5  18  12      236.14      233.16     19.36 o 
   6  18  12      245.50      249.69     22.63 o 
   7  18  12      311.10      364.18     26.81 o 
   0  19  12       83.20       64.48     39.93 o 
   1  19  12      363.37      316.74     15.11 o 
   2  19  12      238.27      299.57     14.54 o 
   3  19  12       28.04       41.86     12.06 o 
   4  19  12       48.20       51.93     13.74 o 
   5  19  12       54.27      100.07     17.46 o 
   6  19  12       33.64       28.80     18.92 o 
   7  19  12       29.80       41.58     21.83 o 
   0  20  12      229.52      215.44     27.76 o 
   1  20  12       55.56       83.18     16.37 o 
   2  20  12      412.27      352.13     17.49 o 
   3  20  12       39.58       43.27     12.39 o 
   4  20  12      161.92      153.57     15.93 o 
   5  20  12      454.02      412.03     23.18 o 
   6  20  12      158.26      194.88     23.32 o 
   0  21  12       30.56       14.76     24.30 o 
   1  21  12        9.91       20.82     15.80 o 
   2  21  12      152.19      115.50     13.94 o 
   3  21  12       98.43       68.00     13.80 o 
   4  21  12      119.76      152.10     16.48 o 
   5  21  12       48.80       42.61     20.87 o 
   6  21  12       36.07       54.27     20.88 o 
   0  22  12        5.00       16.29     25.77 o 
   1  22  12       26.26       22.53     16.07 o 
   2  22  12      290.60      288.01     25.56 o 
   3  22  12      426.49      390.62     18.89 o 
   4  22  12      143.13      151.62     17.28 o 
   5  22  12      196.56      191.97     20.07 o 
   0  23  12       40.42       17.60     35.09 o 
   1  23  12        0.95      -11.82     16.48 o 
   2  23  12       46.85       49.03     19.29 o 
   3  23  12       49.91       72.29     20.47 o 
   4  23  12       21.59       33.93     16.20 o 
   5  23  12       26.11       45.14     32.95 o 
   0  24  12       25.17       12.55     27.23 o 
   1  24  12       33.56       58.83     18.45 o 
   2  24  12        6.99       21.03     20.74 o 
   3  24  12      112.17       48.67     22.28 o 
   4  24  12      124.11      155.41     19.68 o 
   0  25  12        2.76       55.36     42.39 o 
   1  25  12       14.99       11.34     19.94 o 
   2  25  12       45.70       53.59     22.72 o 
   3  25  12        6.63       33.77     22.63 o 
   4  25  12       22.53       65.19     19.46 o 
   0  26  12       22.99       17.24     28.92 o 
   1  26  12       10.57       18.78     22.12 o 
   2  26  12      198.00      259.02     25.71 o 
   3  26  12       31.50        3.98     23.89 o 
   0  27  12       21.46       35.35     30.93 o 
   1  27  12       45.86       34.59     28.45 o 
   2  27  12       63.58       82.80     23.37 o 
   1   0  13     1865.47     1817.80     37.96 o 
   2   0  13       89.31      125.72     12.05 o 
   3   0  13      573.67      473.13     17.30 o 
   4   0  13       73.87      127.52     18.58 o 
   5   0  13      246.53      284.18     22.93 o 
   6   0  13       69.32       49.24     14.16 o 
   7   0  13      421.63      456.06     24.07 o 
   8   0  13        1.92      -28.36     22.11 o 
   9   0  13      149.07      171.26     39.23 o 
   0   1  13     5039.47     5811.74    132.60 o 
   1   1  13     9879.87    10502.59     85.18 o 
   2   1  13     3302.72     3682.14     38.74 o 
   3   1  13      278.55      303.85     10.71 o 
   4   1  13      671.65      645.23     15.19 o 
   5   1  13     3536.09     3316.79     41.56 o 
   6   1  13      416.38      277.31     12.88 o 
   7   1  13      760.03      747.51     26.46 o 
   8   1  13       72.33       42.95     17.00 o 
   9   1  13      167.32      167.93     21.43 o 
   0   2  13     2955.56     2463.66     36.97 o 
   1   2  13     1311.69     1408.05     17.18 o 
   2   2  13      145.98      153.45      7.43 o 
   3   2  13       73.21       79.22      7.68 o 
   4   2  13      221.67      245.75     10.46 o 
   5   2  13      676.55      686.73     16.79 o 
   6   2  13       76.32       74.85     11.53 o 
   7   2  13      113.26      112.58     14.28 o 
   8   2  13       22.01       -2.58     13.31 o 
   9   2  13       91.32       92.60     20.06 o 
   0   3  13    13461.47    14849.78    181.79 o 
   1   3  13     2209.75     2646.35     28.15 o 
   2   3  13      278.96      306.94      8.04 o 
   3   3  13     2271.93     2203.24     24.40 o 
   4   3  13       21.29       33.98      8.34 o 
   5   3  13      543.96      551.18     15.43 o 
   6   3  13     1746.92     1560.36     53.92 o 
   7   3  13      114.52       70.61     14.16 o 
   8   3  13       55.85       59.60     14.56 o 
   9   3  13      145.09      135.44     20.73 o 
   0   4  13      265.02      299.91     11.57 o 
   1   4  13     1784.75     1740.20     21.97 o 
   2   4  13      404.93      355.64      8.68 o 
   3   4  13      589.77      538.23     10.98 o 
   4   4  13      210.78      215.34      8.73 o 
   5   4  13      466.75      437.08     15.51 o 
   6   4  13      311.29      254.97     15.74 o 
   7   4  13      222.70      171.98     15.86 o 
   8   4  13       77.98       65.95     14.47 o 
   9   4  13      247.39      263.45     24.37 o 
   0   5  13      902.75      859.11     18.21 o 
   1   5  13     4719.19     4920.82     49.86 o 
   2   5  13     2663.10     2462.67     24.76 o 
   3   5  13     1153.98     1223.20     20.97 o 
   4   5  13     1857.61     1686.37     20.28 o 
   5   5  13      740.69      795.03     17.36 o 
   6   5  13      315.14      284.71     16.43 o 
   7   5  13     1337.32     1269.59     28.79 o 
   8   5  13       27.05       38.96     15.07 o 
   9   5  13       17.15        6.04     15.47 o 
   0   6  13      397.23      387.40     14.09 o 
   1   6  13     1030.55      998.18     14.49 o 
   2   6  13       47.45       44.12      7.54 o 
   3   6  13      450.96      517.00     10.67 o 
   4   6  13       21.73       31.70      6.56 o 
   5   6  13      217.95      234.64     14.38 o 
   6   6  13      312.19      286.89     16.75 o 
   7   6  13      241.67      267.10     17.94 o 
   8   6  13       19.00       18.65     14.68 o 
   9   6  13       73.99       61.20     17.09 o 
   0   7  13     2717.71     2374.30     37.36 o 
   1   7  13     1268.28     1192.29     15.92 o 
   2   7  13       78.91       81.59      7.03 o 
   3   7  13     1680.11     1636.19     19.19 o 
   4   7  13       25.52       18.14      8.17 o 
   5   7  13       58.26       65.17     12.53 o 
   6   7  13      588.10      505.30     19.62 o 
   7   7  13      182.08      222.43     17.14 o 
   8   7  13        9.89        4.61     14.98 o 
   9   7  13       13.12       30.19     18.72 o 
   0   8  13       15.07       30.24      9.16 o 
   1   8  13       93.92      163.15      7.28 o 
   2   8  13      718.30      653.56     12.26 o 
   3   8  13       41.79       46.30      7.85 o 
   4   8  13      196.99      161.63     10.06 o 
   5   8  13      830.07      784.90     21.87 o 
   6   8  13      163.47      168.87     14.94 o 
   7   8  13      262.45      251.65     17.41 o 
   8   8  13       44.04       26.94     15.89 o 
   9   8  13       13.34       25.18     19.25 o 
   0   9  13      594.18      484.48     16.18 o 
   1   9  13      736.61      706.75     12.95 o 
   2   9  13      762.67      707.54     13.33 o 
   3   9  13      105.43      122.28      9.63 o 
   4   9  13     1512.73     1483.81     27.14 o 
   5   9  13       45.53       22.31     11.56 o 
   6   9  13        1.10      -13.28     12.59 o 
   7   9  13      472.09      408.63     24.02 o 
   8   9  13       50.98       36.50     14.91 o 
   9   9  13       23.27       45.86     19.55 o 
   0  10  13       71.21       90.74     10.65 o 
   1  10  13      249.62      322.93      9.82 o 
   2  10  13     1198.88     1174.71     21.89 o 
   3  10  13       26.18       14.82      9.64 o 
   4  10  13      140.14      138.01     10.92 o 
   5  10  13      150.85      164.13     14.14 o 
   6  10  13      199.93      186.78     17.00 o 
   7  10  13      364.37      437.40     20.86 o 
   8  10  13       44.48       68.07     19.07 o 
   0  11  13        9.28       16.47     10.13 o 
   1  11  13      584.73      563.62     11.24 o 
   2  11  13      385.09      399.86     16.08 o 
   3  11  13      187.49      137.54     10.64 o 
   4  11  13       67.75       72.55     13.67 o 
   5  11  13      338.50      326.17     16.85 o 
   6  11  13      402.93      354.09     18.51 o 
   7  11  13      109.59      158.35     15.84 o 
   8  11  13       16.52       24.93     18.16 o 
   0  12  13       61.53       56.06     10.73 o 
   1  12  13      904.23      827.46     13.77 o 
   2  12  13      760.60      668.29     15.86 o 
   3  12  13      505.40      450.62     16.47 o 
   4  12  13       14.57       29.92     10.58 o 
   5  12  13      204.03      186.51     17.11 o 
   6  12  13      334.53      316.37     17.41 o 
   7  12  13      192.45      207.84     20.68 o 
   8  12  13        2.69       21.63     18.72 o 
   0  13  13      383.13      336.82     13.91 o 
   1  13  13        6.70        9.47      6.72 o 
   2  13  13      256.33      233.89     13.34 o 
   3  13  13      217.05      282.85     13.17 o 
   4  13  13      479.86      403.37     17.25 o 
   5  13  13       53.41       52.87     13.80 o 
   6  13  13      776.02      783.43     25.13 o 
   7  13  13      239.24      210.18     20.54 o 
   8  13  13      106.24       79.77     20.27 o 
   0  14  13       13.01       -7.94     10.79 o 
   1  14  13     2453.95     2115.73     28.31 o 
   2  14  13      262.23      236.93     11.79 o 
   3  14  13      177.60      234.06     13.92 o 
   4  14  13      342.94      269.79     13.45 o 
   5  14  13      272.22      282.30     17.84 o 
   6  14  13       49.02       52.19     15.40 o 
   7  14  13      212.77      205.28     21.10 o 
   8  14  13      166.71      135.59     23.98 o 
   0  15  13      662.34      591.61     22.41 o 
   1  15  13       72.62       99.31      9.95 o 
   2  15  13      244.35      211.52     11.97 o 
   3  15  13       54.37       68.11     10.95 o 
   4  15  13      169.92      182.85     12.89 o 
   5  15  13       71.43       75.27     15.41 o 
   6  15  13       42.72       21.05     16.86 o 
   7  15  13       47.33       49.12     22.38 o 
   8  15  13       28.44       32.16     20.69 o 
   0  16  13      335.85      353.46     25.31 o 
   1  16  13      288.60      265.19     16.51 o 
   2  16  13      322.37      323.26     13.74 o 
   3  16  13      699.99      622.90     20.30 o 
   4  16  13     1037.80     1027.59     21.73 o 
   5  16  13      201.87      185.94     16.21 o 
   6  16  13      650.75      639.54     31.79 o 
   7  16  13       91.36      114.66     21.24 o 
   0  17  13      216.29      234.56     34.16 o 
   1  17  13      161.12      152.64     14.17 o 
   2  17  13      928.41      882.24     20.47 o 
   3  17  13      313.15      306.10     15.30 o 
   4  17  13      404.99      423.65     17.58 o 
   5  17  13       71.78       52.44     16.55 o 
   6  17  13      134.97      129.32     20.10 o 
   7  17  13       45.26       33.29     20.82 o 
   0  18  13        1.60       23.69     30.22 o 
   1  18  13     2285.45     2037.05     31.48 o 
   2  18  13     1802.55     1524.40     26.34 o 
   3  18  13      175.31      204.59     14.28 o 
   4  18  13      155.08      208.49     14.63 o 
   5  18  13      103.22       81.82     18.74 o 
   6  18  13      486.46      463.13     31.42 o 
   7  18  13       60.56       85.79     22.19 o 
   0  19  13       31.34       19.59     28.97 o 
   1  19  13      177.25      224.05     16.26 o 
   2  19  13       33.29       75.39     15.08 o 
   3  19  13       43.22       33.51     12.22 o 
   4  19  13       17.62       46.55     13.83 o 
   5  19  13        2.89        3.81     20.33 o 
   6  19  13       68.06       99.72     20.81 o 
   0  20  13      219.42      210.94     30.91 o 
   1  20  13      284.11      254.70     19.15 o 
   2  20  13      287.07      285.88     15.53 o 
   3  20  13      131.13      102.14     13.75 o 
   4  20  13       49.16       44.78     14.85 o 
   5  20  13      138.86      115.08     20.26 o 
   6  20  13      430.23      422.10     37.93 o 
   0  21  13       12.33       48.58     32.07 o 
   1  21  13       20.49       19.87     16.07 o 
   2  21  13      121.75      156.05     16.56 o 
   3  21  13       14.18       41.87     14.24 o 
   4  21  13       66.53       95.36     16.42 o 
   5  21  13      172.59      204.55     22.11 o 
   6  21  13       41.77      112.69     22.42 o 
   0  22  13      128.90      129.16     28.66 o 
   1  22  13       64.96       99.99     19.64 o 
   2  22  13       13.95       17.92     16.69 o 
   3  22  13       10.50       37.30     15.06 o 
   4  22  13      208.85      273.19     22.19 o 
   5  22  13      399.84      422.69     26.80 o 
   0  23  13        0.25      -17.15     26.19 o 
   1  23  13        3.63       26.34     18.80 o 
   2  23  13       25.24       21.69     17.87 o 
   3  23  13       15.69       21.66     17.14 o 
   4  23  13        8.29       11.56     16.21 o 
   5  23  13       23.39       61.70     20.95 o 
   0  24  13       57.12       65.18     29.05 o 
   1  24  13      144.54      149.20     25.68 o 
   2  24  13       30.15       31.94     21.64 o 
   3  24  13      100.45       85.60     24.20 o 
   4  24  13      207.52      221.67     25.71 o 
   0  25  13        2.27       18.86     28.81 o 
   1  25  13       60.95       99.50     19.97 o 
   2  25  13       10.33       24.93     22.73 o 
   3  25  13        6.94       34.83     23.76 o 
   4  25  13      103.63      133.76     26.37 o 
   0  26  13       86.48       31.80     30.26 o 
   1  26  13      180.63      191.80     26.01 o 
   2  26  13       84.68      129.52     25.62 o 
   3  26  13      138.60       73.12     25.99 o 
   0  27  13       11.38       24.59     32.02 o 
   1  27  13        6.10       -0.80     23.02 o 
   2  27  13        6.82       59.09     22.48 o 
   0   0  14   114194.72   121751.64   1856.64 o 
   1   0  14     1285.03     1064.54     20.34 o 
   2   0  14     1445.84     1604.98     34.53 o 
   3   0  14     3751.15     3708.95     55.75 o 
   4   0  14     1435.97     1685.74     33.84 o 
   5   0  14      893.42      683.08     21.98 o 
   6   0  14        2.05       18.90     13.93 o 
   7   0  14        0.16       -4.74     15.50 o 
   8   0  14        4.63       22.59     23.00 o 
   9   0  14        2.74      -18.33     26.38 o 
   0   1  14     2831.01     3275.46     47.35 o 
   1   1  14      719.29      749.26     11.67 o 
   2   1  14      102.40      113.78      8.88 o 
   3   1  14      212.00      252.27     10.31 o 
   4   1  14        5.39       18.60      6.60 o 
   5   1  14      322.56      304.46     13.26 o 
   6   1  14       27.64       31.29      8.61 o 
   7   1  14       76.17       61.07     16.14 o 
   8   1  14      227.86      200.51     20.18 o 
   9   1  14       60.12       58.56     19.36 o 
   0   2  14      633.15      696.30     58.93 o 
   1   2  14     4127.17     4115.95     38.70 o 
   2   2  14      334.48      385.86     10.71 o 
   3   2  14      346.72      436.39     11.33 o 
   4   2  14     1152.18     1226.89     20.15 o 
   5   2  14      967.75      980.88     28.90 o 
   6   2  14     1490.14     1289.92     23.67 o 
   7   2  14      705.41      697.00     21.40 o 
   8   2  14      171.80      179.16     18.78 o 
   9   2  14       45.02       51.23     19.42 o 
   0   3  14     4685.49     4615.11     62.56 o 
   1   3  14      214.33      184.07      8.06 o 
   2   3  14        9.93        6.37      4.94 o 
   3   3  14       49.58       29.68      8.26 o 
   4   3  14      393.09      307.58     11.69 o 
   5   3  14       21.35       26.87      9.62 o 
   6   3  14      689.71      603.71     20.34 o 
   7   3  14      217.05      220.56     16.37 o 
   8   3  14       64.66       59.26     19.09 o 
   9   3  14       61.22       88.70     22.76 o 
   0   4  14    15976.00    16921.28    191.03 o 
   1   4  14      147.61      133.29      7.73 o 
   2   4  14     1017.53     1000.44     13.81 o 
   3   4  14      912.40      868.36     13.68 o 
   4   4  14      801.80      883.17     17.24 o 
   5   4  14     1409.36     1207.31     21.40 o 
   6   4  14     1631.43     1380.49     28.53 o 
   7   4  14      463.81      476.49     20.56 o 
   8   4  14      132.26      137.18     16.00 o 
   9   4  14       33.56      -10.27     17.01 o 
   0   5  14      128.30      135.73      9.96 o 
   1   5  14     1014.96      942.12     17.05 o 
   2   5  14      173.06      220.23      7.64 o 
   3   5  14       31.11       52.03      7.86 o 
   4   5  14       45.78       64.37      6.82 o 
   5   5  14      194.43      212.30     14.19 o 
   6   5  14      483.79      410.83     18.38 o 
   7   5  14      313.66      319.07     20.38 o 
   8   5  14       67.56       63.61     15.80 o 
   9   5  14       48.25       43.57     18.13 o 
   0   6  14     1298.26     1433.32     25.30 o 
   1   6  14      975.83     1113.84     16.20 o 
   2   6  14      752.27      767.47     13.22 o 
   3   6  14     2060.88     1911.31     21.61 o 
   4   6  14      350.51      343.53     10.73 o 
   5   6  14       88.67       86.93     12.69 o 
   6   6  14      373.08      304.37     16.96 o 
   7   6  14     1040.79      938.76     26.86 o 
   8   6  14       64.51       80.01     20.47 o 
   9   6  14       21.84       39.26     16.51 o 
   0   7  14     2042.06     1793.07     30.97 o 
   1   7  14       89.67       94.75      7.01 o 
   2   7  14      248.19      242.60     10.47 o 
   3   7  14      412.30      394.47      9.77 o 
   4   7  14        9.29        6.88      7.76 o 
   5   7  14      245.43      267.53     15.31 o 
   6   7  14     1052.55      931.02     24.65 o 
   7   7  14      224.54      241.85     17.93 o 
   8   7  14       22.45       17.53     15.42 o 
   9   7  14      140.05      163.15     22.87 o 
   0   8  14     5939.39     5545.68     88.10 o 
   1   8  14      276.62      335.86      9.17 o 
   2   8  14      180.90      261.87      8.62 o 
   3   8  14        8.32       16.18      6.45 o 
   4   8  14       79.54      101.49      9.38 o 
   5   8  14     1039.52      785.66     22.08 o 
   6   8  14      563.24      568.42     26.86 o 
   7   8  14       71.48       61.37     14.67 o 
   8   8  14       61.41       68.75     16.71 o 
   9   8  14       14.44       33.71     20.26 o 
   0   9  14       34.03       80.55     10.43 o 
   1   9  14      261.80      270.55      9.94 o 
   2   9  14      109.29      173.69     11.05 o 
   3   9  14       81.98       99.58      9.93 o 
   4   9  14      851.12      876.12     17.84 o 
   5   9  14       14.83       34.82     12.40 o 
   6   9  14       83.92       70.96     14.08 o 
   7   9  14      441.35      412.36     20.46 o 
   8   9  14       65.37       74.20     18.24 o 
   0  10  14       16.94       21.89     11.22 o 
   1  10  14      573.40      576.05     12.37 o 
   2  10  14      649.14      676.95     14.69 o 
   3  10  14     1291.13     1142.65     25.07 o 
   4  10  14       48.68       79.76     11.17 o 
   5  10  14       25.11       22.02     12.58 o 
   6  10  14      236.83      196.01     15.95 o 
   7  10  14      636.17      650.86     35.36 o 
   8  10  14       79.37       53.79     19.09 o 
   0  11  14      525.35      544.88     24.42 o 
   1  11  14      443.81      502.20     12.44 o 
   2  11  14       44.31       35.62      8.78 o 
   3  11  14       62.69       92.57     10.49 o 
   4  11  14       31.79       25.07     10.23 o 
   5  11  14       91.35      100.36     14.14 o 
   6  11  14      577.48      642.65     22.61 o 
   7  11  14      159.88      161.98     17.46 o 
   8  11  14      146.64      162.22     21.24 o 
   0  12  14     1508.22     1365.09     30.33 o 
   1  12  14     1650.18     1652.91     23.59 o 
   2  12  14      210.80      230.67     11.55 o 
   3  12  14      145.63      110.93     12.30 o 
   4  12  14       53.44       33.63     10.81 o 
   5  12  14       84.43       59.18     14.96 o 
   6  12  14      809.86      771.39     24.39 o 
   7  12  14       27.41        1.63     14.08 o 
   8  12  14        3.72      -16.53     17.79 o 
   0  13  14      354.38      323.42     15.89 o 
   1  13  14       53.67       81.07      7.53 o 
   2  13  14       30.02      150.61     31.61 o 
   3  13  14      475.55      467.77     22.89 o 
   4  13  14      264.97      299.97     14.70 o 
   5  13  14      383.03      294.96     18.69 o 
   6  13  14      615.23      661.28     23.91 o 
   7  13  14      273.67      278.37     21.73 o 
   8  13  14       19.24       25.37     18.85 o 
   0  14  14      481.66      477.13     21.58 o 
   1  14  14      492.24      544.13     15.21 o 
   2  14  14      376.90      350.29     14.43 o 
   3  14  14      637.38      612.04     16.56 o 
   4  14  14      126.12      149.00     13.86 o 
   5  14  14       75.71       78.53     14.81 o 
   6  14  14       15.78       18.94     15.41 o 
   7  14  14      181.45      170.77     20.43 o 
   8  14  14      121.84      136.30     21.63 o 
   0  15  14     2158.42     1846.03     39.24 o 
   1  15  14       91.21      116.20     11.01 o 
   2  15  14      572.45      640.73     18.66 o 
   3  15  14      217.98      196.62     12.53 o 
   4  15  14      330.49      311.97     14.29 o 
   5  15  14      346.21      318.94     23.90 o 
   6  15  14      507.75      565.18     25.55 o 
   7  15  14      116.59      116.94     20.47 o 
   0  16  14      102.62       83.43     14.78 o 
   1  16  14      261.44      300.66     13.61 o 
   2  16  14      170.27      171.48     11.95 o 
   3  16  14      432.94      422.44     15.35 o 
   4  16  14      425.76      500.31     17.10 o 
   5  16  14      143.50      145.16     16.39 o 
   6  16  14       68.68      114.27     19.35 o 
   7  16  14       78.58      114.75     29.01 o 
   0  17  14     2098.56     1791.61    182.33 o 
   1  17  14      433.83      364.98     14.85 o 
   2  17  14     1414.71     1333.19     24.42 o 
   3  17  14      425.01      363.09     15.10 o 
   4  17  14      388.17      388.87     18.66 o 
   5  17  14      297.94      376.34     20.92 o 
   6  17  14      295.06      359.56     24.57 o 
   7  17  14        3.33       44.67     21.28 o 
   0  18  14       17.44       11.28     31.67 o 
   1  18  14      239.32      293.15     15.26 o 
   2  18  14      423.86      432.20     16.23 o 
   3  18  14       71.66       68.89     12.78 o 
   4  18  14       35.79       78.53     13.43 o 
   5  18  14       31.92       58.80     20.29 o 
   6  18  14       16.50       42.79     19.12 o 
   7  18  14      116.79      103.16     22.40 o 
   0  19  14      325.72      196.73     42.70 o 
   1  19  14      855.60      668.32     24.13 o 
   2  19  14       98.73      104.93     12.97 o 
   3  19  14       38.02       52.39     12.62 o 
   4  19  14       68.61      121.65     18.78 o 
   5  19  14       22.73       40.72     19.14 o 
   6  19  14      125.48      118.90     23.27 o 
   0  20  14       31.99      -11.30     38.76 o 
   1  20  14       24.78       24.04     17.52 o 
   2  20  14       24.13       30.71     12.33 o 
   3  20  14        7.93       29.01     12.81 o 
   4  20  14       23.82       25.41     14.97 o 
   5  20  14       20.40       27.49     18.43 o 
   6  20  14       64.00      118.97     22.08 o 
   0  21  14      195.90      169.44     28.04 o 
   1  21  14       51.68       40.88     18.19 o 
   2  21  14      452.57      404.09     23.26 o 
   3  21  14       59.03       56.35     13.38 o 
   4  21  14      309.49      270.23     18.87 o 
   5  21  14       44.19       66.54     27.66 o 
   6  21  14       25.51       43.91     25.35 o 
   0  22  14       21.57       24.59     32.25 o 
   1  22  14       10.16       19.74     19.20 o 
   2  22  14        5.70       34.90     17.15 o 
   3  22  14      113.35      153.59     16.68 o 
   4  22  14       13.15       14.21     17.04 o 
   5  22  14        4.52       49.06     20.92 o 
   0  23  14       23.79       -8.85     24.67 o 
   1  23  14       55.93       14.95     27.55 o 
   2  23  14        2.76       30.54     20.80 o 
   3  23  14        1.69      -16.19     20.26 o 
   4  23  14      212.71      185.64     20.58 o 
   5  23  14      130.89      149.88     23.06 o 
   0  24  14       41.17       56.22     29.56 o 
   1  24  14       36.00       21.86     18.32 o 
   2  24  14       35.70       30.68     20.52 o 
   3  24  14       14.49       56.04     29.98 o 
   4  24  14        1.45       13.28     19.83 o 
   0  25  14      177.12      211.99     33.91 o 
   1  25  14      219.41      211.46     22.36 o 
   2  25  14      196.11      135.64     24.85 o 
   3  25  14       96.29      123.71     24.64 o 
   0  26  14        2.24       74.91     31.33 o 
   1  26  14       25.82       36.31     21.75 o 
   2  26  14      111.10       76.49     24.88 o 
   3  26  14       36.86       64.42     24.70 o 
   0  27  14        5.88        1.16     30.62 o 
   1  27  14       56.85       98.15     25.35 o 
   1   0  15     6306.64     7191.28     86.07 o 
   2   0  15     1088.31     1013.97     33.93 o 
   3   0  15      368.20      417.57     17.57 o 
   4   0  15     1370.34     1354.29     28.06 o 
   5   0  15      941.72      850.69     24.71 o 
   6   0  15       77.82       44.81     18.94 o 
   7   0  15      157.62      189.32     37.05 o 
   8   0  15      263.70      265.25     30.46 o 
   9   0  15        3.72       27.01     27.67 o 
   0   1  15     7023.91     7819.20    136.05 o 
   1   1  15      675.05      851.26     11.89 o 
   2   1  15      197.68      184.86     10.00 o 
   3   1  15      107.06       75.80      6.95 o 
   4   1  15      341.07      406.25     13.24 o 
   5   1  15      439.09      499.87     15.26 o 
   6   1  15      944.24      871.77     20.54 o 
   7   1  15      255.21      253.52     16.28 o 
   8   1  15      134.77      123.67     23.51 o 
   9   1  15        2.14       13.69     18.65 o 
   0   2  15    24083.69    27413.77    329.76 o 
   1   2  15     2450.53     2170.73     22.83 o 
   2   2  15      418.05      427.09     11.60 o 
   3   2  15      119.31       72.36      8.72 o 
   4   2  15      398.43      435.61     13.33 o 
   5   2  15      290.04      355.75     14.29 o 
   6   2  15      162.37      193.31     12.87 o 
   7   2  15      152.25      115.15     14.34 o 
   8   2  15      596.79      550.44     24.55 o 
   9   2  15       15.11       19.16     18.63 o 
   0   3  15     1358.20     1671.17     29.24 o 
   1   3  15     1737.05     1562.99     20.02 o 
   2   3  15       44.42       87.59      7.18 o 
   3   3  15     1046.88      943.45     18.02 o 
   4   3  15      291.65      254.34     12.07 o 
   5   3  15      919.25      754.83     17.80 o 
   6   3  15      238.82      291.19     16.99 o 
   7   3  15        5.74      -10.87     13.07 o 
   8   3  15       17.74       25.75     14.33 o 
   9   3  15       13.43       34.79     18.95 o 
   0   4  15     1224.59     1633.65     59.04 o 
   1   4  15     3882.42     3796.20     40.52 o 
   2   4  15      721.59      770.40     12.38 o 
   3   4  15     1481.56     1471.18     20.66 o 
   4   4  15      129.67       92.13      9.44 o 
   5   4  15      526.61      537.70     15.75 o 
   6   4  15     1312.62     1087.00     25.89 o 
   7   4  15      144.70      171.05     16.16 o 
   8   4  15      128.42      133.91     18.42 o 
   9   4  15       59.48       66.21     18.94 o 
   0   5  15      835.79      713.03     17.65 o 
   1   5  15      246.97      323.41     10.17 o 
   2   5  15     1160.12     1080.87     18.60 o 
   3   5  15      448.22      398.84     10.24 o 
   4   5  15      640.20      620.41     16.55 o 
   5   5  15       35.92       44.70     11.81 o 
   6   5  15      154.37      180.59     15.40 o 
   7   5  15       90.73       90.33     15.32 o 
   8   5  15      171.10      184.37     18.28 o 
   9   5  15        4.32       21.71     18.98 o 
   0   6  15     3061.45     3491.17     47.26 o 
   1   6  15      540.03      498.69     12.50 o 
   2   6  15      510.50      536.69     10.87 o 
   3   6  15       61.09       87.95      7.61 o 
   4   6  15      253.46      273.80     14.42 o 
   5   6  15      675.95      644.03     20.35 o 
   6   6  15      399.16      438.18     18.90 o 
   7   6  15       65.00      115.76     18.68 o 
   8   6  15      173.41      167.91     24.44 o 
   9   6  15       13.79       -5.26     15.82 o 
   0   7  15       27.70       63.49      9.52 o 
   1   7  15      494.01      450.35     12.05 o 
   2   7  15      848.67      753.57     13.30 o 
   3   7  15      239.99      266.09      8.68 o 
   4   7  15      147.02      143.28     12.75 o 
   5   7  15     1132.89      871.17     22.85 o 
   6   7  15      140.45      163.00     15.25 o 
   7   7  15      143.30      129.15     16.08 o 
   8   7  15       52.50       43.85     16.14 o 
   9   7  15       42.73       66.31     18.00 o 
   0   8  15     3797.28     3922.74     56.58 o 
   1   8  15      752.97      874.94     14.41 o 
   2   8  15      799.66      767.56     13.54 o 
   3   8  15      334.85      372.00     12.06 o 
   4   8  15       44.74       48.02     11.48 o 
   5   8  15      548.29      548.46     19.43 o 
   6   8  15      939.71      960.58     25.67 o 
   7   8  15      496.46      558.00     22.38 o 
   8   8  15       25.39       20.81     15.99 o 
   0   9  15      356.79      354.15     14.67 o 
   1   9  15      266.48      250.62      9.00 o 
   2   9  15      840.39      831.59     13.85 o 
   3   9  15      536.09      497.40     14.41 o 
   4   9  15      250.01      241.10     13.15 o 
   5   9  15       61.39       52.51     12.73 o 
   6   9  15       11.50       36.23     15.19 o 
   7   9  15      455.71      425.94     21.01 o 
   8   9  15       83.13      114.99     17.97 o 
   0  10  15      311.60      444.70     18.71 o 
   1  10  15      819.04      885.95     15.82 o 
   2  10  15      148.54      145.41     11.99 o 
   3  10  15       78.15       68.76      9.77 o 
   4  10  15      107.84      160.92     12.61 o 
   5  10  15       36.62       53.16     14.74 o 
   6  10  15      441.67      445.58     20.12 o 
   7  10  15      595.55      674.78     24.53 o 
   8  10  15       82.16       94.53     24.93 o 
   0  11  15     1626.43     1572.93     30.58 o 
   1  11  15      661.10      661.24     13.95 o 
   2  11  15      295.95      313.83     13.25 o 
   3  11  15      186.86      204.98     14.05 o 
   4  11  15      387.13      363.70     22.06 o 
   5  11  15      108.90       79.00     14.25 o 
   6  11  15     1087.84      890.95     25.59 o 
   7  11  15       10.33       50.65     16.18 o 
   8  11  15      165.25      256.23     27.52 o 
   0  12  15     3642.63     3371.94     74.92 o 
   1  12  15      510.47      563.39     13.08 o 
   2  12  15       86.72       78.48     10.03 o 
   3  12  15      115.13      133.77     16.60 o 
   4  12  15      136.84      110.16     12.26 o 
   5  12  15      169.70      175.17     16.83 o 
   6  12  15      763.11      713.90     23.99 o 
   7  12  15       61.74       63.19     15.46 o 
   8  12  15       19.72       34.06     19.35 o 
   0  13  15       76.34       53.44     17.67 o 
   1  13  15      630.65      628.12     14.93 o 
   2  13  15      117.82      117.71     11.09 o 
   3  13  15      677.36      620.57     18.55 o 
   4  13  15      131.14      135.58     12.78 o 
   5  13  15      587.18      632.97     23.30 o 
   6  13  15      176.13      213.55     18.20 o 
   7  13  15      460.34      459.93     25.03 o 
   8  13  15      332.49      323.13     24.34 o 
   0  14  15     1364.89     1300.84     25.70 o 
   1  14  15      833.52      813.71     21.55 o 
   2  14  15      110.73      114.65     11.33 o 
   3  14  15      344.54      296.69     14.16 o 
   4  14  15      389.35      445.59     18.51 o 
   5  14  15      981.16      847.93     25.16 o 
   6  14  15      422.91      432.26     25.81 o 
   7  14  15      115.28      125.00     19.95 o 
   8  14  15       67.47       30.99     19.87 o 
   0  15  15     1016.53      926.89     24.72 o 
   1  15  15      451.70      476.77     15.16 o 
   2  15  15      500.40      470.11     15.95 o 
   3  15  15      573.60      541.96     16.43 o 
   4  15  15      160.34      208.79     18.98 o 
   5  15  15      315.86      295.26     18.73 o 
   6  15  15      982.28      956.49     30.84 o 
   7  15  15       29.30       16.62     18.49 o 
   0  16  15     1648.22     1409.16    106.66 o 
   1  16  15      157.73      214.07     12.03 o 
   2  16  15      647.84      666.69     17.13 o 
   3  16  15       92.58       90.91     17.17 o 
   4  16  15      382.95      403.93     16.14 o 
   5  16  15      365.39      381.49     19.12 o 
   6  16  15      662.55      724.43     28.55 o 
   7  16  15      191.11      230.92     23.00 o 
   0  17  15        0.74      107.71     30.12 o 
   1  17  15      156.95      182.33     13.40 o 
   2  17  15      272.82      253.66     13.66 o 
   3  17  15       60.65       39.82     11.68 o 
   4  17  15      145.08      175.64     14.63 o 
   5  17  15      959.57      885.07     25.56 o 
   6  17  15      194.38      160.63     21.09 o 
   7  17  15      429.12      365.60     27.11 o 
   0  18  15       16.75       38.74     31.37 o 
   1  18  15        9.88       77.92     12.66 o 
   2  18  15       35.08       34.42     13.72 o 
   3  18  15      104.97      119.11     13.51 o 
   4  18  15       86.34       86.21     14.87 o 
   5  18  15      371.95      421.49     29.44 o 
   6  18  15      318.72      318.98     24.53 o 
   7  18  15       53.92       87.00     22.78 o 
   0  19  15        8.01       18.32     30.95 o 
   1  19  15      124.45      134.59     19.26 o 
   2  19  15       96.30      109.09     13.22 o 
   3  19  15        4.07       -3.64     12.33 o 
   4  19  15       18.33       30.87     14.26 o 
   5  19  15      309.61      297.51     23.66 o 
   6  19  15      806.64      833.89     33.24 o 
   0  20  15      187.57      143.64     39.38 o 
   1  20  15        1.13       14.15     17.49 o 
   2  20  15       39.42       30.67     12.66 o 
   3  20  15      239.75      280.40     16.23 o 
   4  20  15      103.62      115.48     17.47 o 
   5  20  15      359.97      351.31     24.50 o 
   6  20  15      211.52      270.08     25.71 o 
   0  21  15       14.95       22.44     34.98 o 
   1  21  15       93.33       77.63     19.50 o 
   2  21  15       26.06       17.20     16.45 o 
   3  21  15      349.56      330.29     17.38 o 
   4  21  15       55.70       56.75     17.55 o 
   5  21  15      181.21      146.46     22.41 o 
   0  22  15       52.06       24.20     24.35 o 
   1  22  15       80.45       27.96     19.65 o 
   2  22  15       32.34       29.45     17.55 o 
   3  22  15      249.33      274.22     18.00 o 
   4  22  15       55.47       38.97     17.81 o 
   5  22  15       46.18       53.92     26.83 o 
   0  23  15       44.65        8.20     26.11 o 
   1  23  15      131.22      119.69     21.54 o 
   2  23  15      231.58      218.56     21.06 o 
   3  23  15      184.24      183.87     24.66 o 
   4  23  15       14.29       76.95     18.55 o 
   0  24  15       64.66       62.72     41.73 o 
   1  24  15       11.66       21.29     20.78 o 
   2  24  15       33.04       57.25     20.95 o 
   3  24  15       39.07       29.74     23.02 o 
   4  24  15       98.44      102.43     22.10 o 
   0  25  15       11.79        5.82     27.25 o 
   1  25  15       30.64       63.11     20.17 o 
   2  25  15      155.85       90.16     23.73 o 
   3  25  15       41.85       50.01     24.46 o 
   0  26  15       29.45       85.91     31.36 o 
   1  26  15       24.16       12.25     21.94 o 
   2  26  15        3.94       90.15     37.81 o 
   0  27  15      122.10       93.75     33.98 o 
   1  27  15      258.54      311.42     42.31 o 
   0   0  16      236.21      180.95     14.99 o 
   1   0  16      359.32      386.64     13.65 o 
   2   0  16       64.94       57.67     13.75 o 
   3   0  16       18.26       23.55     12.66 o 
   4   0  16       15.10       -5.14     11.11 o 
   5   0  16       48.29       85.54     14.66 o 
   6   0  16      127.42      172.58     17.02 o 
   7   0  16        2.12      -25.03     20.27 o 
   8   0  16       38.33       57.02     24.84 o 
   9   0  16        8.75       -7.52     27.18 o 
   0   1  16     7729.75     7699.96     99.62 o 
   1   1  16    10888.03    10600.17     80.31 o 
   2   1  16     2133.28     2109.75     26.36 o 
   3   1  16      881.90      688.12     16.39 o 
   4   1  16       70.82       82.46      9.81 o 
   5   1  16     1582.46     1388.03     23.63 o 
   6   1  16     3793.53     3506.67     42.80 o 
   7   1  16      226.17      174.11     14.79 o 
   8   1  16       40.01       53.82     18.88 o 
   9   1  16        3.01       31.09     19.59 o 
   0   2  16      349.74      608.61     24.01 o 
   1   2  16      127.78      121.74      8.52 o 
   2   2  16       24.84       18.38      6.95 o 
   3   2  16       89.04       65.54      9.22 o 
   4   2  16       20.68        9.04      8.95 o 
   5   2  16       27.39       26.94      9.90 o 
   6   2  16        4.44       36.67     13.51 o 
   7   2  16       33.51       17.26     12.92 o 
   8   2  16       69.10       53.62     17.01 o 
   9   2  16      160.44      183.24     21.97 o 
   0   3  16    22140.35    22599.50    274.13 o 
   1   3  16     2788.61     3164.62     39.62 o 
   2   3  16      282.11      270.75     11.33 o 
   3   3  16     1222.64     1046.08     19.62 o 
   4   3  16       38.00       31.60      9.28 o 
   5   3  16      627.75      689.61     19.40 o 
   6   3  16     2496.86     2137.56     36.02 o 
   7   3  16      331.05      318.71     23.15 o 
   8   3  16        8.54        9.04     15.89 o 
   9   3  16      241.96      263.86     24.12 o 
   0   4  16      246.70      383.49     13.73 o 
   1   4  16      221.37      261.73     10.52 o 
   2   4  16       49.88       68.08      7.39 o 
   3   4  16      242.80      259.99     10.56 o 
   4   4  16        7.86      -11.80      9.15 o 
   5   4  16      281.50      276.81     15.52 o 
   6   4  16      192.25      155.87     15.34 o 
   7   4  16      232.85      226.42     17.06 o 
   8   4  16       60.90       66.76     15.01 o 
   9   4  16        2.22       25.20     18.30 o 
   0   5  16     2154.17     2340.26     41.56 o 
   1   5  16     7733.25     7857.47     76.71 o 
   2   5  16      266.03      354.05     10.37 o 
   3   5  16      365.43      362.36      9.47 o 
   4   5  16      109.30      133.46     11.01 o 
   5   5  16     1248.50     1079.18     24.70 o 
   6   5  16      374.25      376.33     32.21 o 
   7   5  16      173.49      166.79     16.74 o 
   8   5  16      443.05      477.29     22.55 o 
   9   5  16      172.19      159.89     23.49 o 
   0   6  16     1266.95     1446.64     25.89 o 
   1   6  16      186.27      165.74      8.71 o 
   2   6  16      137.43      204.32      9.23 o 
   3   6  16      255.49      249.62     11.80 o 
   4   6  16      213.92      177.25     13.44 o 
   5   6  16      294.40      274.99     15.96 o 
   6   6  16      192.80      173.96     15.27 o 
   7   6  16      277.02      289.91     20.18 o 
   8   6  16        2.45       17.73     15.74 o 
   9   6  16      140.14      146.56     24.85 o 
   0   7  16     2525.09     2717.26     42.97 o 
   1   7  16      814.38      685.51     26.13 o 
   2   7  16      291.97      304.81      9.46 o 
   3   7  16      186.35      204.41      8.26 o 
   4   7  16     1172.79     1046.41     23.18 o 
   5   7  16       63.46       46.97     17.24 o 
   6   7  16     1315.66     1131.78     27.20 o 
   7   7  16      227.45      216.17     17.49 o 
   8   7  16      354.69      395.27     22.06 o 
   0   8  16     2358.54     2286.35     38.43 o 
   1   8  16      490.97      557.59     12.18 o 
   2   8  16      795.61      788.03     14.10 o 
   3   8  16      222.06      206.27     11.41 o 
   4   8  16       56.35       61.08     14.38 o 
   5   8  16      427.47      403.97     18.20 o 
   6   8  16      101.84      109.14     17.22 o 
   7   8  16      716.13      643.94     23.51 o 
   8   8  16       16.71       10.78     15.84 o 
   0   9  16      687.55      675.99     23.95 o 
   1   9  16     1983.12     1925.42     27.31 o 
   2   9  16       41.11       47.49      7.13 o 
   3   9  16       50.74       49.04     10.64 o 
   4   9  16      490.46      482.40     18.13 o 
   5   9  16      877.33      819.12     23.24 o 
   6   9  16      329.13      279.34     17.84 o 
   7   9  16      913.65      866.15     26.80 o 
   8   9  16       30.92       39.48     16.79 o 
   0  10  16      751.04      805.78     26.10 o 
   1  10  16      717.29      670.44     13.49 o 
   2  10  16       11.82       12.47      8.38 o 
   3  10  16      303.75      297.31     12.64 o 
   4  10  16      345.73      346.51     18.08 o 
   5  10  16      338.64      331.46     17.94 o 
   6  10  16      133.26      205.69     23.60 o 
   7  10  16      122.64      117.73     17.07 o 
   8  10  16      158.33      175.74     21.91 o 
   0  11  16     6757.13     6276.74     86.33 o 
   1  11  16      300.06      301.15     10.94 o 
   2  11  16      725.99      685.89     24.40 o 
   3  11  16      381.23      395.54     14.41 o 
   4  11  16      372.17      338.95     18.07 o 
   5  11  16       41.18       39.89     13.50 o 
   6  11  16      582.88      527.41     22.63 o 
   7  11  16       10.18       -4.18     17.04 o 
   8  11  16      387.12      444.64     25.85 o 
   0  12  16     4394.23     3924.48     59.18 o 
   1  12  16      600.44      666.82     14.93 o 
   2  12  16      294.89      290.23     12.67 o 
   3  12  16      578.62      598.01     18.16 o 
   4  12  16      136.60      119.27     15.68 o 
   5  12  16      486.62      461.20     21.50 o 
   6  12  16      231.55      294.36     22.65 o 
   7  12  16      393.37      366.58     21.11 o 
   8  12  16       55.71       28.65     19.22 o 
   0  13  16      553.84      552.21     20.35 o 
   1  13  16     1254.93     1121.52     23.19 o 
   2  13  16      339.87      327.82     15.57 o 
   3  13  16      356.99      400.13     14.68 o 
   4  13  16      417.15      375.25     19.16 o 
   5  13  16      460.78      438.23     24.27 o 
   6  13  16      504.26      540.46     24.69 o 
   7  13  16      279.13      235.04     21.98 o 
   8  13  16        1.78       25.00     19.37 o 
   0  14  16      656.39      748.39     20.59 o 
   1  14  16     1850.18     1809.20     30.34 o 
   2  14  16       88.91       76.04     11.76 o 
   3  14  16      141.62      149.92     14.12 o 
   4  14  16      160.06      207.84     15.78 o 
   5  14  16      349.85      337.13     20.06 o 
   6  14  16      267.54      296.80     20.02 o 
   7  14  16      100.86       90.86     19.61 o 
   0  15  16      415.28      393.75     16.79 o 
   1  15  16      449.66      449.98     15.97 o 
   2  15  16        3.08        8.30     10.05 o 
   3  15  16       73.38       95.08     11.78 o 
   4  15  16      988.07      900.35     22.26 o 
   5  15  16       64.49       81.86     15.73 o 
   6  15  16      231.76      248.61     19.42 o 
   7  15  16       46.51       81.60     19.77 o 
   0  16  16      963.59     1141.44     59.94 o 
   1  16  16      886.55      739.46     19.46 o 
   2  16  16      438.43      459.65     15.37 o 
   3  16  16       82.09       73.64     11.56 o 
   4  16  16      153.18      168.86     14.73 o 
   5  16  16      114.80      154.30     16.32 o 
   6  16  16      587.31      591.50     26.50 o 
   7  16  16      192.02      202.36     22.82 o 
   0  17  16      148.46      182.24     34.99 o 
   1  17  16       78.46       45.77     11.88 o 
   2  17  16      117.28      105.14     11.91 o 
   3  17  16       39.33       42.29     11.68 o 
   4  17  16       89.76       77.27     13.69 o 
   5  17  16      237.84      236.24     18.05 o 
   6  17  16       33.25       24.64     17.97 o 
   7  17  16      122.74      115.66     22.80 o 
   0  18  16        0.21      -30.44     28.18 o 
   1  18  16      984.36      864.55     23.47 o 
   2  18  16      237.31      281.90     20.78 o 
   3  18  16       59.03       71.31     12.76 o 
   4  18  16       71.91       84.71     14.30 o 
   5  18  16      662.93      610.52     24.74 o 
   6  18  16      308.72      321.59     25.34 o 
   0  19  16       54.04       69.70     56.33 o 
   1  19  16      111.95       77.46     18.29 o 
   2  19  16       82.98       61.24     13.34 o 
   3  19  16        4.01       21.90     12.37 o 
   4  19  16        6.28       27.31     14.39 o 
   5  19  16        0.30       46.34     19.35 o 
   6  19  16       61.76      116.89     22.40 o 
   0  20  16      137.47      134.66     34.55 o 
   1  20  16      499.60      495.41     24.89 o 
   2  20  16       43.10       25.09     13.56 o 
   3  20  16      502.86      495.71     20.77 o 
   4  20  16      110.52      111.14     18.51 o 
   5  20  16      456.10      554.90     28.08 o 
   6  20  16      421.39      417.94     27.32 o 
   0  21  16        0.29        1.76     42.53 o 
   1  21  16       51.89       55.64     19.52 o 
   2  21  16       18.36        9.02     15.37 o 
   3  21  16       15.38       74.84     15.55 o 
   4  21  16        6.79       -8.72     17.50 o 
   5  21  16       13.96        3.42     21.43 o 
   0  22  16       17.49       50.88     25.96 o 
   1  22  16       37.80        8.85     19.66 o 
   2  22  16      229.79      258.27     21.17 o 
   3  22  16      142.71      181.23     18.38 o 
   4  22  16        2.48       26.28     19.28 o 
   5  22  16      156.56      143.37     23.80 o 
   0  23  16        0.04      -12.23     26.18 o 
   1  23  16        6.49       29.30     20.00 o 
   2  23  16       11.43       11.63     17.98 o 
   3  23  16       25.67       32.83     19.36 o 
   4  23  16        0.51       41.11     19.76 o 
   0  24  16       58.60       36.13     29.25 o 
   1  24  16      155.33      118.53     22.76 o 
   2  24  16      122.35      126.00     20.75 o 
   3  24  16       17.87       28.10     25.80 o 
   4  24  16       50.88       26.15     26.68 o 
   0  25  16       14.55       21.43     32.61 o 
   1  25  16        4.17       -0.08     19.36 o 
   2  25  16       45.08       56.97     40.66 o 
   3  25  16       14.18        9.95     32.11 o 
   0  26  16      327.36      370.73     45.37 o 
   1  26  16       75.84       70.56     22.91 o 
   2  26  16      349.18      318.52     33.90 o 
   1   0  17       37.27       29.04      7.72 o 
   2   0  17     1029.34      813.02     25.28 o 
   3   0  17     1540.70     1161.39     28.13 o 
   4   0  17      373.47      402.75     19.07 o 
   5   0  17      975.17      814.70     26.37 o 
   6   0  17      707.33      724.45     25.19 o 
   7   0  17        0.82       -4.08     21.97 o 
   8   0  17        3.48       40.85     25.34 o 
   9   0  17        1.12      -32.04     26.47 o 
   0   1  17      606.68      571.47     21.03 o 
   1   1  17      584.08      525.42      9.95 o 
   2   1  17      805.08      868.38     16.59 o 
   3   1  17     1288.75     1144.67     19.52 o 
   4   1  17      943.78      905.18     18.69 o 
   5   1  17      188.90      169.38     12.73 o 
   6   1  17      134.03      120.21     11.19 o 
   7   1  17        9.35       -8.90     14.95 o 
   8   1  17       85.20       82.09     19.19 o 
   9   1  17      248.92      270.54     25.46 o 
   0   2  17       28.70       -4.16      9.05 o 
   1   2  17     1262.60     1103.04     15.60 o 
   2   2  17       39.44       26.80      6.74 o 
   3   2  17      770.00      710.04     16.96 o 
   4   2  17      354.45      389.98     13.43 o 
   5   2  17      318.48      344.25     14.05 o 
   6   2  17      466.15      506.96     19.50 o 
   7   2  17      260.40      285.99     17.20 o 
   8   2  17      112.53       96.87     18.23 o 
   9   2  17       97.48       88.46     21.82 o 
   0   3  17     3188.92     3265.93     48.33 o 
   1   3  17      774.39      641.49     13.10 o 
   2   3  17      191.55      230.93      9.33 o 
   3   3  17      984.18      954.81     19.26 o 
   4   3  17      978.00     1078.87     21.59 o 
   5   3  17      528.91      518.70     15.79 o 
   6   3  17      107.89      112.16     14.54 o 
   7   3  17       28.18       27.09     13.43 o 
   8   3  17       28.07       10.08     17.17 o 
   9   3  17      140.56      103.65     27.18 o 
   0   4  17     3140.74     2908.09     58.33 o 
   1   4  17      127.49       99.75      7.85 o 
   2   4  17      774.06      788.10     15.17 o 
   3   4  17       54.27       67.89      9.01 o 
   4   4  17      791.62      750.56     19.58 o 
   5   4  17      955.20      863.89     23.11 o 
   6   4  17      404.34      364.20     18.32 o 
   7   4  17      108.59      119.80     15.92 o 
   8   4  17       44.52       52.74     15.10 o 
   9   4  17       43.00       53.02     19.04 o 
   0   5  17      143.33      131.09     11.75 o 
   1   5  17     1035.00     1098.40     17.80 o 
   2   5  17      267.38      233.73      9.91 o 
   3   5  17      607.94      617.11     11.82 o 
   4   5  17      309.00      313.19     13.77 o 
   5   5  17       93.36       92.72     13.65 o 
   6   5  17      407.06      379.49     18.77 o 
   7   5  17       98.30       88.14     15.83 o 
   8   5  17       29.35       35.88     16.04 o 
   0   6  17      149.90      211.60     19.85 o 
   1   6  17      163.44      193.59      9.41 o 
   2   6  17     1241.68     1043.39     18.77 o 
   3   6  17      826.47      745.88     19.04 o 
   4   6  17      461.62      452.94     17.21 o 
   5   6  17       77.26       63.67     13.24 o 
   6   6  17       49.59       31.05     13.37 o 
   7   6  17      361.52      398.08     20.20 o 
   8   6  17       57.99       49.76     21.48 o 
   0   7  17     3331.35     3743.54     50.93 o 
   1   7  17      443.71      481.97     12.96 o 
   2   7  17       80.34      100.84      8.62 o 
   3   7  17       74.55       79.93      9.38 o 
   4   7  17        2.30       -8.65     10.88 o 
   5   7  17      466.08      432.64     18.31 o 
   6   7  17      202.92      214.69     16.93 o 
   7   7  17      474.43      479.57     21.16 o 
   8   7  17        2.14       24.69     16.23 o 
   0   8  17     1019.57     1131.69     24.06 o 
   1   8  17      382.95      384.54     10.77 o 
   2   8  17      155.76      189.12      9.86 o 
   3   8  17       84.73       86.45      9.53 o 
   4   8  17      290.08      316.13     19.56 o 
   5   8  17      111.81      107.48     14.21 o 
   6   8  17      432.57      445.16     19.87 o 
   7   8  17       20.80        2.51     14.66 o 
   8   8  17       92.74       82.02     17.29 o 
   0   9  17     1413.15     1456.69     27.25 o 
   1   9  17     1660.89     1686.39     21.60 o 
   2   9  17      235.53      214.60      9.16 o 
   3   9  17      111.66      130.44     10.48 o 
   4   9  17       37.61       31.21     12.39 o 
   5   9  17      116.82      146.81     15.06 o 
   6   9  17      597.78      552.46     21.87 o 
   7   9  17      153.91      140.80     17.68 o 
   8   9  17       49.28       48.13     17.24 o 
   0  10  17       22.76       35.13     10.23 o 
   1  10  17      286.40      252.56     10.83 o 
   2  10  17      124.74       96.37      9.95 o 
   3  10  17      148.62      168.07     11.32 o 
   4  10  17      165.38      141.12     15.43 o 
   5  10  17      359.83      392.78     21.57 o 
   6  10  17      268.40      238.09     17.96 o 
   7  10  17      449.20      512.99     22.46 o 
   8  10  17        3.12       -3.80     16.58 o 
   0  11  17     9890.60     9483.36    124.33 o 
   1  11  17      766.59      763.14     15.58 o 
   2  11  17      122.47      134.89     10.72 o 
   3  11  17      299.34      307.10     14.10 o 
   4  11  17      304.76      295.23     17.98 o 
   5  11  17      750.14      722.36     23.20 o 
   6  11  17      425.81      409.99     20.48 o 
   7  11  17      310.09      337.17     23.69 o 
   8  11  17       54.40       91.50     20.28 o 
   0  12  17     1325.40     1229.95     28.28 o 
   1  12  17      206.36      212.04     10.47 o 
   2  12  17     1044.64      882.74     20.23 o 
   3  12  17      423.95      439.81     19.36 o 
   4  12  17      212.68      149.48     16.38 o 
   5  12  17      213.22      201.79     18.02 o 
   6  12  17      346.84      323.35     19.68 o 
   7  12  17       84.95      125.78     21.41 o 
   8  12  17        4.31       -6.42     19.19 o 
   0  13  17      795.26      787.90     26.31 o 
   1  13  17     2987.49     2722.35     38.55 o 
   2  13  17      231.82      246.18     13.00 o 
   3  13  17     1147.21     1007.24     21.36 o 
   4  13  17      215.43      253.93     18.27 o 
   5  13  17       63.29       76.18     16.49 o 
   6  13  17      695.05      686.21     26.24 o 
   7  13  17      425.31      469.99     23.96 o 
   0  14  17       41.61       77.76     13.73 o 
   1  14  17      961.19      940.16     22.32 o 
   2  14  17      192.25      161.80     12.33 o 
   3  14  17      416.10      429.54     17.51 o 
   4  14  17      387.85      406.70     20.04 o 
   5  14  17       13.57       39.28     15.96 o 
   6  14  17       73.96       88.18     16.36 o 
   7  14  17        8.90        8.83     18.32 o 
   0  15  17     1454.30     1362.83     41.35 o 
   1  15  17      648.18      681.07     19.09 o 
   2  15  17      152.95      184.77     13.92 o 
   3  15  17      541.29      498.49     16.90 o 
   4  15  17      461.01      497.08     21.14 o 
   5  15  17      296.59      323.12     20.73 o 
   6  15  17      906.03      918.10     45.76 o 
   7  15  17       84.24       94.51     20.36 o 
   0  16  17      776.48      712.02     46.31 o 
   1  16  17      185.90      176.01     14.61 o 
   2  16  17      320.54      325.56     14.18 o 
   3  16  17      267.40      297.28     14.60 o 
   4  16  17      194.25      201.59     17.42 o 
   5  16  17      106.99      119.41     16.29 o 
   6  16  17      218.59      214.23     21.38 o 
   7  16  17       21.49       21.89     19.74 o 
   0  17  17     1796.33     1722.22     65.96 o 
   1  17  17      446.38      459.03     18.54 o 
   2  17  17      200.56      168.65     13.67 o 
   3  17  17       19.40       27.98     11.58 o 
   4  17  17       42.82       60.12     14.94 o 
   5  17  17      271.32      264.59     18.64 o 
   6  17  17      156.60      140.63     20.35 o 
   7  17  17      250.92      203.00     23.31 o 
   0  18  17      852.81      780.52     50.86 o 
   1  18  17       47.32       71.44     15.55 o 
   2  18  17       58.40       65.61     11.73 o 
   3  18  17      224.86      242.33     14.66 o 
   4  18  17      116.31      118.93     15.94 o 
   5  18  17      163.98      205.65     19.72 o 
   6  18  17       24.10       78.25     19.77 o 
   0  19  17      250.17      213.62     38.92 o 
   1  19  17       96.27       50.36     17.88 o 
   2  19  17       91.61      117.17     13.59 o 
   3  19  17      151.76      131.48     14.38 o 
   4  19  17      489.89      455.08     22.95 o 
   5  19  17       92.32       93.39     20.13 o 
   6  19  17      417.12      467.30     28.08 o 
   0  20  17        5.59       72.48     35.24 o 
   1  20  17      444.98      451.29     24.56 o 
   2  20  17      102.17       85.36     15.63 o 
   3  20  17       49.46       86.29     14.46 o 
   4  20  17       59.33       46.59     16.54 o 
   5  20  17      145.81      116.97     21.36 o 
   6  20  17      304.78      287.87     25.93 o 
   0  21  17       53.28       34.00     33.55 o 
   1  21  17      524.67      504.64     31.31 o 
   2  21  17       69.71       69.99     16.11 o 
   3  21  17       23.75        0.56     13.13 o 
   4  21  17       23.19       36.04     18.89 o 
   5  21  17       97.28      119.96     22.12 o 
   0  22  17      239.43      188.23     32.78 o 
   1  22  17      121.51      127.85     21.42 o 
   2  22  17       41.98       47.68     18.18 o 
   3  22  17       30.97       32.57     16.94 o 
   4  22  17       93.98       58.79     23.11 o 
   5  22  17       77.84       58.65     21.14 o 
   0  23  17       45.59       98.08     28.93 o 
   1  23  17        8.17      -11.08     19.67 o 
   2  23  17        2.15       52.86     20.77 o 
   3  23  17        2.88      -12.85     17.87 o 
   4  23  17       87.06      167.02     24.79 o 
   0  24  17       31.41      110.42     32.46 o 
   1  24  17       34.72       -5.40     20.82 o 
   2  24  17       72.75       87.85     21.83 o 
   3  24  17       32.62       21.70     28.14 o 
   0  25  17       66.55       91.70     31.62 o 
   1  25  17       73.42      110.53     21.50 o 
   2  25  17       69.61      135.76     26.88 o 
   3  25  17       12.12       41.53     28.39 o 
   0  26  17       10.04       44.79     29.11 o 
   1  26  17       59.67       62.57     21.70 o 
   0   0  18      519.68      571.23     22.19 o 
   1   0  18      960.95     1016.00     19.33 o 
   2   0  18      278.62      264.34     14.51 o 
   3   0  18      830.30      916.58     25.83 o 
   4   0  18     8358.77     7659.65     96.80 o 
   5   0  18      682.69      711.00     23.81 o 
   6   0  18        3.17        5.35     14.80 o 
   7   0  18      122.18      124.19     55.08 o 
   8   0  18       53.22       87.35     27.09 o 
   9   0  18      176.30      165.42     32.24 o 
   0   1  18       20.27        6.05      9.99 o 
   1   1  18       19.29       18.51      5.49 o 
   2   1  18      136.85      156.26     10.03 o 
   3   1  18       87.31      106.79     10.63 o 
   4   1  18      214.06      243.99     14.59 o 
   5   1  18      127.99       94.45      9.26 o 
   6   1  18        3.48       17.27     12.12 o 
   7   1  18       29.27       17.22     14.95 o 
   8   1  18       30.72       -2.12     16.92 o 
   9   1  18      195.60      193.24     23.03 o 
   0   2  18        1.22       16.41      9.55 o 
   1   2  18      273.23      261.74      8.89 o 
   2   2  18      455.98      641.89     13.85 o 
   3   2  18     5085.30     4834.38     53.40 o 
   4   2  18        5.67       33.18     10.60 o 
   5   2  18      169.88      146.38     12.14 o 
   6   2  18     1112.87      935.13     23.28 o 
   7   2  18      861.52      875.65     24.94 o 
   8   2  18       19.79        9.50     16.24 o 
   9   2  18     1154.16     1236.50     38.79 o 
   0   3  18      220.13      169.09     12.09 o 
   1   3  18       42.96       44.51      9.01 o 
   2   3  18      196.74      244.17     10.99 o 
   3   3  18      749.36      758.27     17.06 o 
   4   3  18       53.37       72.17     11.24 o 
   5   3  18       15.62       10.18     12.37 o 
   6   3  18      138.61      129.66     14.80 o 
   7   3  18      132.13      159.14     20.09 o 
   8   3  18       82.31       83.74     18.09 o 
   0   4  18      387.93      462.05     21.35 o 
   1   4  18     2220.50     2057.45     25.31 o 
   2   4  18     1040.42     1094.72     17.86 o 
   3   4  18       39.87       65.89      9.58 o 
   4   4  18     2445.44     2292.37     41.04 o 
   5   4  18      962.56      927.51     32.57 o 
   6   4  18      391.00      380.23     24.45 o 
   7   4  18      267.41      231.60     17.66 o 
   8   4  18      149.76      118.03     18.97 o 
   0   5  18      369.89      353.31     13.93 o 
   1   5  18      277.68      279.10     10.87 o 
   2   5  18      129.39      123.45      9.91 o 
   3   5  18       57.88      104.55      9.66 o 
   4   5  18      255.72      267.65     13.85 o 
   5   5  18       89.49       56.32     13.05 o 
   6   5  18       17.87       25.80     13.71 o 
   7   5  18       27.48       45.85     14.94 o 
   8   5  18        2.86       -2.70     15.69 o 
   0   6  18      642.32      637.29     18.07 o 
   1   6  18     5709.93     5712.96     59.24 o 
   2   6  18      264.95      339.67     12.19 o 
   3   6  18      334.61      313.84     12.01 o 
   4   6  18      236.29      245.94     14.79 o 
   5   6  18      607.11      592.75     21.12 o 
   6   6  18      790.07      771.46     27.44 o 
   7   6  18      103.25      121.62     16.71 o 
   8   6  18       53.41       38.70     16.33 o 
   0   7  18        6.00       40.53      9.99 o 
   1   7  18      279.94      317.52     12.10 o 
   2   7  18     1279.89     1243.19     20.60 o 
   3   7  18       50.59       56.87      8.88 o 
   4   7  18      233.01      275.37     15.43 o 
   5   7  18        4.63       15.28     13.20 o 
   6   7  18      469.32      425.09     19.99 o 
   7   7  18      178.36      154.07     16.70 o 
   8   7  18        9.02       -3.79     15.92 o 
   0   8  18      371.05      344.99     14.89 o 
   1   8  18      323.83      344.53     11.90 o 
   2   8  18      184.18      251.59     11.49 o 
   3   8  18      394.28      393.16     15.33 o 
   4   8  18     1573.81     1396.36     27.62 o 
   5   8  18      211.18      246.77     16.28 o 
   6   8  18      139.48      155.76     16.21 o 
   7   8  18       68.77       52.42     18.64 o 
   8   8  18       14.83       19.61     16.13 o 
   0   9  18      779.94      688.10     19.74 o 
   1   9  18      355.22      445.29     11.98 o 
   2   9  18      305.07      387.13     11.37 o 
   3   9  18      204.73      225.97     11.78 o 
   4   9  18      280.24      311.67     16.62 o 
   5   9  18      244.29      258.47     16.64 o 
   6   9  18       46.73       13.43     14.86 o 
   7   9  18      218.78      216.16     18.97 o 
   8   9  18      271.52      354.51     27.15 o 
   0  10  18     1147.34     1260.72     43.00 o 
   1  10  18      985.90      902.33     18.06 o 
   2  10  18      203.47      226.56     11.70 o 
   3  10  18       97.50      124.25     12.29 o 
   4  10  18      252.95      216.50     19.41 o 
   5  10  18      933.03      879.82     24.85 o 
   6  10  18      630.13      580.22     22.88 o 
   7  10  18      185.64      156.55     18.42 o 
   8  10  18       29.68       22.74     17.84 o 
   0  11  18     3021.07     2976.51     55.52 o 
   1  11  18      242.02      267.00     11.25 o 
   2  11  18      180.76      169.45     13.70 o 
   3  11  18       54.88       74.38     10.89 o 
   4  11  18       56.72       60.81     15.30 o 
   5  11  18      356.21      335.09     19.99 o 
   6  11  18      184.75      216.39     21.52 o 
   7  11  18        2.32        9.64     15.55 o 
   8  11  18       79.69       82.65     22.54 o 
   0  12  18       98.17      122.99     12.93 o 
   1  12  18      334.06      331.95     12.90 o 
   2  12  18      222.91      291.83     25.56 o 
   3  12  18     1848.74     1604.53     26.82 o 
   4  12  18      567.83      528.24     21.48 o 
   5  12  18      305.78      282.75     21.42 o 
   6  12  18       11.39       -6.80     16.65 o 
   7  12  18       48.49       46.23     17.00 o 
   8  12  18      115.08       84.83     20.87 o 
   0  13  18     1836.43     1757.01     35.03 o 
   1  13  18     1367.54     1260.59     25.54 o 
   2  13  18      219.50      246.63     13.00 o 
   3  13  18      328.39      362.96     14.85 o 
   4  13  18      564.38      512.95     22.29 o 
   5  13  18      185.43      174.45     21.40 o 
   6  13  18       84.98      114.12     18.62 o 
   7  13  18      156.77      175.94     20.39 o 
   0  14  18      389.50      408.39     18.91 o 
   1  14  18      214.33      251.22     15.13 o 
   2  14  18       88.62       87.14     11.32 o 
   3  14  18      560.33      622.17     19.59 o 
   4  14  18      416.03      448.08     20.25 o 
   5  14  18       49.70       40.94     16.04 o 
   6  14  18      266.63      238.90     21.14 o 
   7  14  18      185.42      195.53     24.30 o 
   0  15  18     3104.44     2767.22     65.84 o 
   1  15  18     1666.92     1529.85     28.83 o 
   2  15  18      308.32      338.06     15.05 o 
   3  15  18       31.72       44.24      8.65 o 
   4  15  18      185.82      216.91     18.84 o 
   5  15  18      880.21      749.08     27.20 o 
   6  15  18      277.95      338.33     23.44 o 
   7  15  18      108.09      100.25     27.52 o 
   0  16  18       42.84       88.99     32.98 o 
   1  16  18      113.96      140.35     15.44 o 
   2  16  18      160.75      162.89     12.66 o 
   3  16  18        6.47        8.10     11.27 o 
   4  16  18       43.62       63.38     14.63 o 
   5  16  18        1.46       13.01     14.85 o 
   6  16  18       42.02       22.78     18.48 o 
   7  16  18       32.07       -1.24     20.92 o 
   0  17  18     1610.56     1548.30     76.64 o 
   1  17  18       89.55      134.68     21.50 o 
   2  17  18      138.99      110.80     12.27 o 
   3  17  18      339.99      346.03     15.70 o 
   4  17  18       45.50       41.36     14.47 o 
   5  17  18      333.19      334.92     19.84 o 
   6  17  18       37.82       61.41     24.01 o 
   0  18  18      415.39      333.62     40.48 o 
   1  18  18       71.86      160.19     17.79 o 
   2  18  18        8.06       19.67     11.70 o 
   3  18  18       52.60       50.70     12.25 o 
   4  18  18       19.63       16.94     16.16 o 
   5  18  18        2.43        7.55     15.14 o 
   6  18  18       27.24      101.56     52.07 o 
   0  19  18      151.24      204.35     62.95 o 
   1  19  18      272.55      203.63     18.33 o 
   2  19  18       73.61       48.72     13.95 o 
   3  19  18      119.80      107.88     14.55 o 
   4  19  18       36.59       72.36     15.43 o 
   5  19  18       14.22        5.48     17.91 o 
   6  19  18      368.46      363.01     26.69 o 
   0  20  18       50.91       75.69     46.37 o 
   1  20  18       29.26      128.49     19.89 o 
   2  20  18       24.38       40.64     15.39 o 
   3  20  18       27.70       44.72     14.95 o 
   4  20  18       55.14       83.43     17.49 o 
   5  20  18       27.16       57.05     31.51 o 
   0  21  18      106.05       33.35     36.74 o 
   1  21  18      274.87      317.24     24.74 o 
   2  21  18       27.22       38.84     16.75 o 
   3  21  18       47.99       24.00     16.52 o 
   4  21  18       11.33        8.01     18.67 o 
   5  21  18      478.75      373.22     26.39 o 
   0  22  18       23.80       29.71     27.45 o 
   1  22  18       10.01       59.79     20.22 o 
   2  22  18        1.67       11.17     19.69 o 
   3  22  18       14.11       20.62     17.98 o 
   4  22  18       14.11       32.74     19.89 o 
   0  23  18      760.69      680.37     37.73 o 
   1  23  18       22.41       20.51     20.94 o 
   2  23  18      189.68      210.35     23.58 o 
   3  23  18       78.86       83.71     22.14 o 
   4  23  18      540.04      572.36     67.26 o 
   0  24  18        6.06       -4.70     26.17 o 
   1  24  18        2.23      -24.02     20.98 o 
   2  24  18       19.72       63.25     23.15 o 
   3  24  18       23.69       34.82     28.17 o 
   0  25  18      295.57      215.96     35.23 o 
   1  25  18      384.37      333.78     25.11 o 
   2  25  18       91.74      113.64     26.70 o 
   0  26  18       14.77       19.53     28.01 o 
   1  26  18        7.93       29.04     21.14 o 
   1   0  19      160.05      123.55      9.84 o 
   2   0  19     1211.57     1197.87     25.93 o 
   3   0  19    10042.14     9371.99    126.63 o 
   4   0  19       78.35       80.86     14.06 o 
   5   0  19     1042.34     1017.19     28.09 o 
   6   0  19      168.89      171.32     17.87 o 
   7   0  19      200.71      204.04     46.62 o 
   8   0  19       16.28       11.39     28.29 o 
   0   1  19      537.07      549.37     17.43 o 
   1   1  19     1271.71     1244.69     15.41 o 
   2   1  19     2691.20     2602.77     30.44 o 
   3   1  19     6472.84     6303.07     86.25 o 
   4   1  19       70.77       61.31     11.40 o 
   5   1  19     1677.19     1496.54     24.48 o 
   6   1  19      647.24      541.41     21.05 o 
   7   1  19      100.03       67.93     16.63 o 
   8   1  19       38.13       39.82     18.41 o 
   0   2  19      555.10      608.77     18.49 o 
   1   2  19      669.12      697.15     13.66 o 
   2   2  19      804.34      816.78     16.10 o 
   3   2  19      224.19      338.09     38.36 o 
   4   2  19      237.39      213.58     13.51 o 
   5   2  19       22.00       19.99     10.89 o 
   6   2  19      200.45      173.62     14.95 o 
   7   2  19       33.68       23.39     15.71 o 
   8   2  19       65.92       40.03     18.36 o 
   0   3  19       11.32       11.55      9.24 o 
   1   3  19      766.65      781.13     16.56 o 
   2   3  19     1898.03     1900.68     26.23 o 
   3   3  19     4765.31     4613.89     49.32 o 
   4   3  19      159.13      185.66     18.45 o 
   5   3  19      946.18      851.38     23.71 o 
   6   3  19      107.64       85.36     14.70 o 
   7   3  19      379.16      359.11     18.71 o 
   8   3  19       62.71       53.50     17.56 o 
   0   4  19      348.53      362.88     15.48 o 
   1   4  19      396.86      417.19     11.76 o 
   2   4  19      481.37      527.07     13.91 o 
   3   4  19     1922.59     1966.77     27.28 o 
   4   4  19      463.11      511.01     16.65 o 
   5   4  19      583.94      647.01     20.92 o 
   6   4  19      337.34      362.10     18.45 o 
   7   4  19        8.74       14.79     14.41 o 
   8   4  19        3.34       -2.96     16.76 o 
   0   5  19     1290.48     1235.24     24.83 o 
   1   5  19      548.78      613.68     14.02 o 
   2   5  19       91.30      139.42      9.56 o 
   3   5  19     1493.24     1423.19     22.87 o 
   4   5  19       60.68       65.27     12.86 o 
   5   5  19      236.55      221.50     15.77 o 
   6   5  19       30.83        9.49     13.46 o 
   7   5  19       46.14       30.53     15.33 o 
   8   5  19       74.10       49.43     16.31 o 
   0   6  19      815.57      695.63     18.76 o 
   1   6  19      510.94      560.01     15.87 o 
   2   6  19      763.76      651.34     15.84 o 
   3   6  19      151.53      200.55     11.79 o 
   4   6  19      286.05      262.42     15.47 o 
   5   6  19      254.61      268.05     16.86 o 
   6   6  19      127.58      122.22     16.01 o 
   7   6  19       59.36       66.33     15.82 o 
   8   6  19       15.76       24.34     16.30 o 
   0   7  19     1050.40      935.96     21.88 o 
   1   7  19      608.07      562.17     14.16 o 
   2   7  19     1204.61     1181.75     28.13 o 
   3   7  19      570.25      598.65     18.55 o 
   4   7  19      907.75      841.58     22.89 o 
   5   7  19      593.57      524.09     22.71 o 
   6   7  19      247.47      218.23     17.43 o 
   7   7  19      215.58      230.28     18.65 o 
   8   7  19        9.56       -1.00     16.14 o 
   0   8  19        8.20       -5.04     10.07 o 
   1   8  19       43.86       39.14      8.18 o 
   2   8  19      356.29      341.20     12.71 o 
   3   8  19      195.02      161.58     14.00 o 
   4   8  19      261.90      278.73     16.33 o 
   5   8  19       99.73       86.17     14.76 o 
   6   8  19      222.57      242.49     17.30 o 
   7   8  19      399.40      443.22     21.85 o 
   8   8  19       15.97       24.36     17.01 o 
   0   9  19       54.22      101.26     11.90 o 
   1   9  19       97.43      124.98      8.80 o 
   2   9  19      606.06      632.32     17.25 o 
   3   9  19      320.20      306.27     18.11 o 
   4   9  19      940.06      881.44     25.58 o 
   5   9  19      221.52      253.19     17.28 o 
   6   9  19      399.32      443.23     24.38 o 
   7   9  19      124.05      131.32     17.98 o 
   8   9  19      184.60      186.58     20.34 o 
   0  10  19      275.04      321.74     16.87 o 
   1  10  19      263.26      242.47     10.44 o 
   2  10  19      234.06      261.27     12.86 o 
   3  10  19      178.97      132.43     14.31 o 
   4  10  19      316.31      331.98     18.97 o 
   5  10  19      126.42      111.25     15.60 o 
   6  10  19      411.56      454.10     23.28 o 
   7  10  19       53.31       45.25     16.98 o 
   8  10  19        7.06        5.26     17.09 o 
   0  11  19      512.25      577.21     19.42 o 
   1  11  19      825.40      759.87     15.47 o 
   2  11  19      425.60      356.05     13.64 o 
   3  11  19      226.61      277.08     15.40 o 
   4  11  19      381.10      295.89     18.61 o 
   5  11  19      648.23      629.68     24.09 o 
   6  11  19      214.05      216.18     20.29 o 
   7  11  19       63.13       59.37     17.36 o 
   8  11  19       90.49       87.41     19.84 o 
   0  12  19      204.62      278.86     15.93 o 
   1  12  19       99.95      100.45     12.40 o 
   2  12  19      545.81      495.51     15.67 o 
   3  12  19      541.90      566.27     19.56 o 
   4  12  19      484.58      520.82     24.35 o 
   5  12  19       42.89       73.52     16.42 o 
   6  12  19      245.16      235.37     20.64 o 
   7  12  19      225.44      203.07     19.94 o 
   0  13  19     1209.36     1016.87     26.83 o 
   1  13  19      412.05      462.16     17.43 o 
   2  13  19       21.72       30.33      7.99 o 
   3  13  19      633.08      660.41     19.95 o 
   4  13  19      525.88      508.08     22.12 o 
   5  13  19      147.67      153.42     20.61 o 
   6  13  19        3.64      -21.78     16.00 o 
   7  13  19      192.34      154.82     20.75 o 
   0  14  19      588.45      576.85     20.47 o 
   1  14  19      698.01      653.49     20.16 o 
   2  14  19       23.11       36.67     11.22 o 
   3  14  19      961.99      827.60     22.11 o 
   4  14  19      388.86      428.55     20.47 o 
   5  14  19      258.55      254.98     21.04 o 
   6  14  19       18.66       22.35     17.46 o 
   7  14  19      140.37      169.84     21.68 o 
   0  15  19       13.61       55.54     18.61 o 
   1  15  19     1023.75      873.32     22.81 o 
   2  15  19      562.50      507.25     17.06 o 
   3  15  19      145.14      186.65     15.27 o 
   4  15  19      143.09      186.88     17.64 o 
   5  15  19      124.67       85.25     17.63 o 
   6  15  19      254.05      209.08     19.27 o 
   7  15  19        9.85       48.46     20.26 o 
   0  16  19      259.36      316.73     33.67 o 
   1  16  19      656.38      617.42     19.03 o 
   2  16  19      893.95      781.84     20.14 o 
   3  16  19       64.65       89.69     14.39 o 
   4  16  19      167.42      168.74     16.11 o 
   5  16  19      102.01      107.28     16.28 o 
   6  16  19      202.33      263.06     20.96 o 
   7  16  19        8.52       19.53     20.26 o 
   0  17  19      170.42      306.62     32.59 o 
   1  17  19      686.79      666.33     26.00 o 
   2  17  19      348.22      343.29     15.01 o 
   3  17  19       28.17       28.04     13.03 o 
   4  17  19       88.85       70.85     14.92 o 
   5  17  19        0.08      -18.06     14.59 o 
   6  17  19       38.87       16.47     18.17 o 
   0  18  19      974.52      787.00     42.74 o 
   1  18  19      866.17      872.30     27.01 o 
   2  18  19      147.30      143.39     13.75 o 
   3  18  19       90.37       63.75     14.14 o 
   4  18  19       80.78       81.28     15.51 o 
   5  18  19       37.52       23.17     15.76 o 
   6  18  19       61.44       60.55     20.71 o 
   0  19  19      367.34      380.66     44.46 o 
   1  19  19      326.17      277.81     20.00 o 
   2  19  19       54.25       50.81     16.14 o 
   3  19  19      170.03      155.36     15.74 o 
   4  19  19       78.48       87.88     16.46 o 
   5  19  19       44.78       17.87     17.57 o 
   6  19  19      180.96      234.89     25.03 o 
   0  20  19      326.18      368.06     49.52 o 
   1  20  19      737.92      697.32     29.21 o 
   2  20  19      191.25      171.57     18.88 o 
   3  20  19       42.47       53.16     14.87 o 
   4  20  19      335.98      329.18     21.05 o 
   5  20  19       28.20       41.63     20.10 o 
   0  21  19        0.15       -4.14     29.25 o 
   1  21  19      408.66      403.86     31.89 o 
   2  21  19       52.53       58.02     21.54 o 
   3  21  19        6.88      -10.45     17.45 o 
   4  21  19       71.19       73.68     21.34 o 
   5  21  19       23.10       70.73     21.36 o 
   0  22  19      474.82      379.90     41.70 o 
   1  22  19      334.23      310.22     24.56 o 
   2  22  19       38.23       39.68     20.60 o 
   3  22  19      149.25      158.43     27.54 o 
   4  22  19       38.52       69.19     23.43 o 
   0  23  19      202.67      185.10     29.81 o 
   1  23  19        2.83        7.99     21.22 o 
   2  23  19       11.53       36.23     21.19 o 
   3  23  19       40.58       39.61     23.56 o 
   4  23  19       47.23      119.07     28.98 o 
   0  24  19       65.95        8.81     26.45 o 
   1  24  19       55.21       66.28     29.53 o 
   2  24  19      158.67      139.56     25.62 o 
   3  24  19       20.13       32.30     53.73 o 
   0  25  19      100.64       92.87     29.04 o 
   1  25  19       91.20      144.59     25.22 o 
   2  25  19       74.47      104.94     26.67 o 
   0   0  20        2.06      -17.52     12.11 o 
   1   0  20      186.19      175.26     10.83 o 
   2   0  20      657.77      595.97     19.89 o 
   3   0  20       23.11       35.62     14.01 o 
   4   0  20       59.43       41.55     15.97 o 
   5   0  20       40.21       35.97     14.43 o 
   6   0  20      264.44      273.05     33.76 o 
   7   0  20        2.59       11.53     23.69 o 
   8   0  20        0.16       13.87     24.22 o 
   0   1  20       99.23      138.04     11.22 o 
   1   1  20     1487.70     1261.88     15.78 o 
   2   1  20     2053.52     2065.09     24.22 o 
   3   1  20      918.35      885.48     20.41 o 
   4   1  20     1060.25      954.78     21.97 o 
   5   1  20     1813.04     1683.06     27.21 o 
   6   1  20      183.50      202.90     16.92 o 
   7   1  20      153.17      163.30     20.74 o 
   8   1  20       77.04       96.89     20.78 o 
   0   2  20       20.51       59.54     11.95 o 
   1   2  20      232.15      268.01      9.03 o 
   2   2  20      287.43      313.07      8.96 o 
   3   2  20      231.26      217.47     13.52 o 
   4   2  20      148.63      149.89     13.08 o 
   5   2  20      103.57       87.98     12.08 o 
   6   2  20       95.76       74.90     13.62 o 
   7   2  20       23.87       42.67     16.40 o 
   8   2  20       34.80       66.19     19.56 o 
   0   3  20     3057.22     3061.28     44.28 o 
   1   3  20     1671.42     1606.13     22.00 o 
   2   3  20      837.11      835.49     18.54 o 
   3   3  20      716.26      736.01     18.83 o 
   4   3  20     2074.93     1958.30     30.68 o 
   5   3  20     1495.70     1438.85     29.41 o 
   6   3  20      358.66      381.72     19.05 o 
   7   3  20      670.83      700.23     22.96 o 
   8   3  20      284.72      252.43     21.49 o 
   0   4  20       41.44       54.80     10.58 o 
   1   4  20      237.35      251.19     10.06 o 
   2   4  20      230.90      294.32     11.33 o 
   3   4  20     1805.05     1823.52     28.10 o 
   4   4  20      448.37      450.32     17.97 o 
   5   4  20      117.26      124.88     14.51 o 
   6   4  20       17.40       10.72     14.11 o 
   7   4  20        7.11        7.46     14.80 o 
   8   4  20       20.76       10.38     17.01 o 
   0   5  20      357.28      416.11     20.15 o 
   1   5  20      465.44      387.52     11.85 o 
   2   5  20      214.49      256.37     11.57 o 
   3   5  20     1210.32     1215.97     21.52 o 
   4   5  20     2239.52     1960.93     35.59 o 
   5   5  20      806.96      792.05     23.08 o 
   6   5  20       44.52       42.14     14.10 o 
   7   5  20      242.78      246.92     28.08 o 
   8   5  20       92.02       76.94     19.41 o 
   0   6  20      781.18      762.28     20.45 o 
   1   6  20      180.83      218.74     10.28 o 
   2   6  20      562.59      610.38     15.72 o 
   3   6  20      163.46      190.67     11.46 o 
   4   6  20       47.18       54.66     13.02 o 
   5   6  20      282.78      231.51     16.51 o 
   6   6  20      388.01      415.03     23.21 o 
   7   6  20       28.39       35.16     15.50 o 
   8   6  20       59.11       62.02     23.54 o 
   0   7  20      212.42      201.67     15.13 o 
   1   7  20      294.22      395.03     12.64 o 
   2   7  20      798.13      829.49     18.01 o 
   3   7  20     1343.07     1244.29     26.02 o 
   4   7  20      182.30      191.08     15.09 o 
   5   7  20       13.02        9.46     12.81 o 
   6   7  20      270.04      255.98     18.19 o 
   7   7  20      395.43      442.68     22.31 o 
   8   7  20       93.75      101.42     18.17 o 
   0   8  20      168.35      153.22     13.14 o 
   1   8  20      164.85      176.35     10.28 o 
   2   8  20      967.73      974.46     19.27 o 
   3   8  20      837.52      785.74     23.32 o 
   4   8  20       30.90       10.64     13.01 o 
   5   8  20       95.08      155.28     16.83 o 
   6   8  20      213.05      201.18     17.99 o 
   7   8  20       54.95       55.81     16.32 o 
   8   8  20      100.33       97.96     18.52 o 
   0   9  20     1930.68     1909.76     38.76 o 
   1   9  20       31.19       48.65      8.20 o 
   2   9  20       24.35       37.21     11.85 o 
   3   9  20      170.16      211.28     18.98 o 
   4   9  20     1069.23      946.20     25.00 o 
   5   9  20       71.47       73.96     20.49 o 
   6   9  20      492.25      500.34     24.52 o 
   7   9  20      234.98      213.47     19.26 o 
   8   9  20        5.05        6.85     20.78 o 
   0  10  20      751.90      715.33     20.97 o 
   1  10  20      307.96      336.53     11.53 o 
   2  10  20      529.86      421.75     17.46 o 
   3  10  20      187.82      212.94     16.46 o 
   4  10  20      329.09      258.96     18.30 o 
   5  10  20      147.06      137.93     16.69 o 
   6  10  20       63.59       62.09     16.33 o 
   7  10  20      143.96      173.00     19.03 o 
   8  10  20      398.50      411.81     25.28 o 
   0  11  20     1318.69     1355.31     28.53 o 
   1  11  20      171.43      161.93     12.68 o 
   2  11  20      361.82      382.56     16.74 o 
   3  11  20     3365.20     3022.97     46.90 o 
   4  11  20      359.32      327.02     19.32 o 
   5  11  20      602.55      584.38     24.17 o 
   6  11  20      401.75      415.52     21.62 o 
   7  11  20      445.65      404.11     23.01 o 
   0  12  20       20.36       15.39     11.77 o 
   1  12  20      271.24      288.06     15.21 o 
   2  12  20      151.33      143.37     12.47 o 
   3  12  20      762.37      711.78     22.58 o 
   4  12  20      404.36      370.11     20.65 o 
   5  12  20       61.12       98.99     17.04 o 
   6  12  20       76.82       70.33     18.06 o 
   7  12  20       32.02       44.03     17.65 o 
   0  13  20      195.50      230.15     19.25 o 
   1  13  20      221.73      240.75     15.02 o 
   2  13  20      340.76      313.98     20.12 o 
   3  13  20      425.79      430.92     19.28 o 
   4  13  20      550.27      550.96     23.02 o 
   5  13  20       64.41       91.82     16.83 o 
   6  13  20       42.74       38.87     17.72 o 
   7  13  20        8.31       31.79     18.81 o 
   0  14  20        0.50       41.87     17.68 o 
   1  14  20      901.02      861.87     24.22 o 
   2  14  20      783.43      745.84     22.25 o 
   3  14  20      381.09      406.72     19.44 o 
   4  14  20      302.81      255.45     18.51 o 
   5  14  20       51.53       53.07     17.05 o 
   6  14  20       33.80       22.95     17.64 o 
   7  14  20       49.15       91.69     20.31 o 
   0  15  20      384.82      363.99     25.06 o 
   1  15  20       16.23       20.16     13.66 o 
   2  15  20       21.41       37.13     12.65 o 
   3  15  20      818.22      792.20     24.71 o 
   4  15  20       59.21       39.20     15.56 o 
   5  15  20       30.12       45.72     27.02 o 
   6  15  20      116.85      123.64     18.65 o 
   7  15  20       90.74       92.31     21.39 o 
   0  16  20        5.56       94.28     20.26 o 
   1  16  20       97.18      115.76     14.70 o 
   2  16  20      366.84      370.66     16.90 o 
   3  16  20      107.41      110.24     15.93 o 
   4  16  20       38.14       53.78     15.97 o 
   5  16  20      117.05       87.08     16.47 o 
   6  16  20       88.34      109.14     18.99 o 
   0  17  20      423.44      433.24     45.02 o 
   1  17  20      313.66      290.55     21.15 o 
   2  17  20        8.79       60.96     12.34 o 
   3  17  20       61.51       82.11     14.72 o 
   4  17  20       31.50       -2.02     14.23 o 
   5  17  20       59.27      100.76     20.72 o 
   6  17  20       15.09       19.48     18.47 o 
   0  18  20        4.46       60.85     29.00 o 
   1  18  20      372.35      350.28     20.42 o 
   2  18  20      163.34      156.49     15.15 o 
   3  18  20       11.77       32.50     14.59 o 
   4  18  20       39.57       62.16     15.43 o 
   5  18  20      152.91       99.80     17.47 o 
   6  18  20       11.71       12.82     19.06 o 
   0  19  20       26.55       25.45     29.45 o 
   1  19  20       20.88       44.65     16.42 o 
   2  19  20       22.98       24.99     16.51 o 
   3  19  20       14.82       26.53     14.19 o 
   4  19  20       21.81       33.98     15.77 o 
   5  19  20        3.37      -12.33     17.42 o 
   0  20  20       34.03       92.18     37.92 o 
   1  20  20      253.66      254.07     23.33 o 
   2  20  20      138.68      125.30     19.04 o 
   3  20  20      234.65      190.89     19.83 o 
   4  20  20       48.38       59.00     17.08 o 
   5  20  20      338.11      352.81     26.38 o 
   0  21  20        1.38      -15.37     29.70 o 
   1  21  20       49.81       64.79     22.02 o 
   2  21  20       71.21       54.06     18.59 o 
   3  21  20       19.33       -2.04     19.59 o 
   4  21  20       24.74       21.24     17.31 o 
   0  22  20      138.41      202.64     35.79 o 
   1  22  20      216.20      301.41     31.50 o 
   2  22  20      223.09      202.46     25.77 o 
   3  22  20       38.09       47.00     21.20 o 
   4  22  20      120.59       99.15     24.73 o 
   0  23  20        4.42       23.09     30.39 o 
   1  23  20       39.09       51.24     21.57 o 
   2  23  20        1.86       15.00     22.35 o 
   3  23  20        9.03        6.19     21.33 o 
   0  24  20       84.69       17.15     26.19 o 
   1  24  20      204.30      168.37     25.12 o 
   2  24  20        4.93       15.62     22.83 o 
   0  25  20        0.34      -20.40     27.36 o 
   1  25  20        5.29       15.45     22.84 o 
   1   0  21      994.34      911.37     19.85 o 
   2   0  21      406.32      330.28     17.01 o 
   3   0  21     2155.11     1929.21     43.56 o 
   4   0  21    10592.58     9658.65    133.61 o 
   5   0  21      165.87      122.45     15.81 o 
   6   0  21      154.97      135.71     22.75 o 
   7   0  21       32.84       26.07     24.78 o 
   8   0  21      487.61      519.18     52.69 o 
   0   1  21       15.48       29.81     10.02 o 
   1   1  21       30.08       60.61      6.55 o 
   2   1  21       16.23       25.10      8.89 o 
   3   1  21      734.35      743.75     18.32 o 
   4   1  21     1660.56     1683.86     29.50 o 
   5   1  21      521.32      510.71     18.08 o 
   6   1  21      196.85      211.68     15.74 o 
   7   1  21       21.98       18.24     16.13 o 
   8   1  21      135.96      131.90     21.05 o 
   0   2  21      285.14      264.37     18.83 o 
   1   2  21      216.60      271.18     11.43 o 
   2   2  21      321.40      334.96     13.53 o 
   3   2  21     7475.82     6932.77     78.39 o 
   4   2  21      747.75      749.32     25.79 o 
   5   2  21      657.67      643.96     20.93 o 
   6   2  21       87.02       72.93     14.01 o 
   7   2  21      188.32      169.87     18.93 o 
   8   2  21      129.52      118.04     20.89 o 
   0   3  21      215.19      191.71     12.94 o 
   1   3  21        8.15        7.91      7.13 o 
   2   3  21      190.78      196.38     10.03 o 
   3   3  21      820.32      843.96     20.52 o 
   4   3  21     1499.99     1418.94     26.86 o 
   5   3  21      296.87      360.39     17.97 o 
   6   3  21      188.02      178.51     16.90 o 
   7   3  21        6.32       21.61     16.58 o 
   8   3  21       38.79       19.88     17.72 o 
   0   4  21       21.77       25.38     10.28 o 
   1   4  21     1163.22      960.72     17.42 o 
   2   4  21      875.09      852.71     17.22 o 
   3   4  21     2065.99     1921.84     33.37 o 
   4   4  21     4604.17     4138.77     50.42 o 
   5   4  21      345.22      324.41     17.78 o 
   6   4  21      267.53      234.37     18.18 o 
   7   4  21       37.56       30.64     15.06 o 
   8   4  21      179.73      156.76     20.17 o 
   0   5  21      141.36      157.33     12.42 o 
   1   5  21     1353.43     1370.23     23.78 o 
   2   5  21       65.30       81.28     10.02 o 
   3   5  21      213.51      217.82     12.99 o 
   4   5  21      938.29      898.72     24.93 o 
   5   5  21      402.45      403.90     19.03 o 
   6   5  21        1.84       -1.70     14.15 o 
   7   5  21       90.64      109.14     16.85 o 
   8   5  21      132.79      100.78     21.26 o 
   0   6  21      818.18      750.27     20.94 o 
   1   6  21     1450.01     1427.17     21.62 o 
   2   6  21     1506.42     1494.95     23.95 o 
   3   6  21     1424.00     1302.12     25.61 o 
   4   6  21      360.58      375.70     17.38 o 
   5   6  21      668.73      582.41     21.53 o 
   6   6  21      118.20      117.37     16.20 o 
   7   6  21       38.28       41.28     16.04 o 
   8   6  21      171.75      167.10     22.54 o 
   0   7  21      114.80      114.76     12.64 o 
   1   7  21     1137.62     1292.06     22.78 o 
   2   7  21      296.45      322.47     13.12 o 
   3   7  21      755.57      776.64     21.91 o 
   4   7  21      495.41      447.63     18.59 o 
   5   7  21      229.06      228.19     17.21 o 
   6   7  21       84.10       66.46     15.23 o 
   7   7  21      116.48       98.69     17.69 o 
   8   7  21       28.76        1.82     16.94 o 
   0   8  21      900.84      900.22     23.42 o 
   1   8  21      762.90      683.55     15.55 o 
   2   8  21     2054.71     2085.64     29.46 o 
   3   8  21      599.24      563.95     20.82 o 
   4   8  21      435.40      425.24     21.49 o 
   5   8  21       44.79       73.24     14.51 o 
   6   8  21      445.63      505.68     22.22 o 
   7   8  21       34.63       24.55     16.11 o 
   8   8  21      315.56      311.62     22.80 o 
   0   9  21     1089.14     1077.88     33.26 o 
   1   9  21      700.10      605.04     15.36 o 
   2   9  21      336.96      329.16     16.18 o 
   3   9  21      367.29      414.18     19.43 o 
   4   9  21      592.50      574.73     22.16 o 
   5   9  21      447.64      407.90     20.12 o 
   6   9  21      253.95      239.48     18.73 o 
   7   9  21       81.19       80.61     17.33 o 
   8   9  21      138.41      108.03     21.12 o 
   0  10  21     1550.37     1616.65     31.47 o 
   1  10  21      167.26      184.81     10.26 o 
   2  10  21      579.79      589.17     19.14 o 
   3  10  21       83.34      128.22     15.71 o 
   4  10  21      653.31      656.36     27.44 o 
   5  10  21      208.48      205.41     17.49 o 
   6  10  21      125.69      129.87     17.16 o 
   7  10  21       30.62       58.72     17.29 o 
   0  11  21      287.65      323.63     17.85 o 
   1  11  21      974.26      815.34     17.80 o 
   2  11  21      302.10      294.52     15.17 o 
   3  11  21     2952.68     2630.21     43.37 o 
   4  11  21      484.30      432.98     22.22 o 
   5  11  21       59.33       86.09     16.85 o 
   6  11  21       48.55       53.69     16.72 o 
   7  11  21       50.64       82.83     22.16 o 
   0  12  21      106.37      148.46     17.84 o 
   1  12  21       91.30      131.26     14.88 o 
   2  12  21       54.61       55.56     11.74 o 
   3  12  21      201.93      189.43     16.12 o 
   4  12  21      111.15      118.07     19.12 o 
   5  12  21      308.88      328.57     21.11 o 
   6  12  21       76.62       87.96     18.96 o 
   7  12  21       35.13       48.02     18.81 o 
   0  13  21      679.47      641.62     26.04 o 
   1  13  21       62.16       30.34     14.71 o 
   2  13  21      952.88      860.07     21.22 o 
   3  13  21       26.03       71.92     15.12 o 
   4  13  21      461.77      509.88     22.86 o 
   5  13  21      187.76      134.71     18.47 o 
   6  13  21       57.21       77.13     20.53 o 
   7  13  21      115.93      171.63     22.18 o 
   0  14  21       65.88       59.79     19.63 o 
   1  14  21       18.54       60.88     13.27 o 
   2  14  21      852.47      837.84     23.48 o 
   3  14  21      268.42      261.18     18.10 o 
   4  14  21      142.66      116.24     19.08 o 
   5  14  21       40.70       39.84     16.37 o 
   6  14  21        5.17       -3.36     17.30 o 
   7  14  21      232.16      242.04     23.30 o 
   0  15  21      376.79      340.09     25.38 o 
   1  15  21      128.01      124.27     14.34 o 
   2  15  21       45.49       45.54     12.80 o 
   3  15  21     1663.05     1478.42     31.36 o 
   4  15  21       49.46       34.68     15.52 o 
   5  15  21        2.04      -19.43     16.43 o 
   6  15  21      333.58      334.91     23.76 o 
   0  16  21      370.48      343.08     31.46 o 
   1  16  21       37.82       22.24     16.85 o 
   2  16  21        4.42       22.52     12.30 o 
   3  16  21      229.16      236.41     18.35 o 
   4  16  21       52.23       20.27     15.72 o 
   5  16  21       33.56       37.02     17.24 o 
   6  16  21        3.93       32.19     16.99 o 
   0  17  21     1874.41     1600.14     54.91 o 
   1  17  21       90.15      132.77     18.93 o 
   2  17  21       58.30       62.67     17.16 o 
   3  17  21      324.52      359.89     19.04 o 
   4  17  21      317.70      315.01     31.32 o 
   5  17  21      176.56      129.71     18.10 o 
   6  17  21       65.69       58.84     19.18 o 
   0  18  21       17.54       21.08     26.93 o 
   1  18  21       22.72       29.31     15.96 o 
   2  18  21       23.39       14.19     16.80 o 
   3  18  21       55.08       49.92     15.41 o 
   4  18  21       80.99       94.92     16.32 o 
   5  18  21       74.11       51.08     16.99 o 
   6  18  21        0.08       -6.34     19.42 o 
   0  19  21      112.82      126.94     30.28 o 
   1  19  21      119.85      130.60     18.20 o 
   2  19  21      150.67      173.89     19.05 o 
   3  19  21      167.19      134.53     18.45 o 
   4  19  21       85.93       90.17     17.11 o 
   5  19  21       28.23       22.76     16.52 o 
   0  20  21      166.89      134.21     32.35 o 
   1  20  21       20.78        5.54     19.33 o 
   2  20  21      154.20      141.99     21.57 o 
   3  20  21       41.26       42.31     21.55 o 
   4  20  21       16.15       12.02     17.22 o 
   5  20  21        9.40       45.12     20.24 o 
   0  21  21      327.85      336.42     37.66 o 
   1  21  21      183.88      236.71     26.68 o 
   2  21  21      126.02      120.21     21.60 o 
   3  21  21       12.08       17.86     18.96 o 
   4  21  21      222.19      227.89     24.10 o 
   0  22  21       16.45       78.59     32.98 o 
   1  22  21        0.52       29.66     20.77 o 
   2  22  21        5.72       39.74     20.90 o 
   3  22  21       48.09        0.36     22.17 o 
   4  22  21       76.59       72.36     30.13 o 
   0  23  21      103.25      119.00     28.28 o 
   1  23  21       68.20       47.40     22.36 o 
   2  23  21       16.67       60.86     27.84 o 
   3  23  21      125.13      164.26     26.41 o 
   0  24  21        3.76       17.68     33.84 o 
   1  24  21        3.67       18.10     22.42 o 
   2  24  21       49.21       63.08     27.26 o 
   0  25  21        0.21       19.33     28.33 o 
   0   0  22     5753.84     5807.46    127.15 o 
   1   0  22        2.51       24.13      9.14 o 
   2   0  22      723.34      686.08     22.50 o 
   3   0  22     1331.54     1234.21     29.54 o 
   4   0  22      453.33      419.69     23.34 o 
   5   0  22      212.49      196.90     27.49 o 
   6   0  22        0.20      -21.36     33.04 o 
   7   0  22        0.03      -14.54     23.20 o 
   8   0  22        4.34       11.98     27.01 o 
   0   1  22      541.74      605.99     19.44 o 
   1   1  22      279.95      314.94     11.71 o 
   2   1  22     1022.55     1028.90     18.40 o 
   3   1  22      255.20      283.66     13.42 o 
   4   1  22       71.79       89.93     11.67 o 
   5   1  22      132.24      114.49     11.48 o 
   6   1  22       54.62       47.79     15.38 o 
   7   1  22       64.91       40.00     17.72 o 
   8   1  22       12.59       31.29     19.52 o 
   0   2  22       11.89       23.00     11.88 o 
   1   2  22     1329.94     1379.06     18.66 o 
   2   2  22     2538.82     2345.92     30.97 o 
   3   2  22      862.45      901.42     22.63 o 
   4   2  22     2950.81     2718.46     41.01 o 
   5   2  22       89.83       74.19     13.05 o 
   6   2  22      223.51      248.36     19.11 o 
   7   2  22      156.03      113.07     18.48 o 
   8   2  22      168.85      205.60     28.34 o 
   0   3  22        0.01        5.90     11.55 o 
   1   3  22      159.87      141.34     10.13 o 
   2   3  22      530.23      522.48     18.28 o 
   3   3  22     2566.93     2453.78     37.87 o 
   4   3  22      475.21      470.48     27.71 o 
   5   3  22      167.30      166.87     14.92 o 
   6   3  22        6.34       -6.74     12.66 o 
   7   3  22      131.17      116.31     18.72 o 
   8   3  22       37.40       52.78     19.05 o 
   0   4  22      288.99      288.55     25.21 o 
   1   4  22      126.57      113.21      9.03 o 
   2   4  22      862.50      750.91     18.45 o 
   3   4  22      688.60      747.00     20.43 o 
   4   4  22      598.08      638.40     21.00 o 
   5   4  22      313.80      282.65     17.49 o 
   6   4  22       26.84       29.94     14.45 o 
   7   4  22       32.21       10.79     14.78 o 
   8   4  22        1.09        4.50     17.68 o 
   0   5  22      305.77      352.28     15.91 o 
   1   5  22       24.98       55.08      9.25 o 
   2   5  22     2147.89     1863.55     30.18 o 
   3   5  22       78.40       99.33     11.87 o 
   4   5  22       40.08       29.86     12.72 o 
   5   5  22      114.49      143.24     15.62 o 
   6   5  22       29.32        0.06     14.55 o 
   7   5  22       53.83       97.63     16.92 o 
   8   5  22      103.16       57.63     29.98 o 
   0   6  22      113.80      117.39     12.34 o 
   1   6  22     3409.48     3362.79     47.39 o 
   2   6  22      502.36      487.57     16.84 o 
   3   6  22      601.69      609.63     21.59 o 
   4   6  22      371.40      337.27     17.52 o 
   5   6  22      290.89      257.04     19.00 o 
   6   6  22      223.10      203.28     17.69 o 
   7   6  22      228.95      248.03     19.81 o 
   8   6  22      112.10       75.25     19.79 o 
   0   7  22      145.79      105.46     17.44 o 
   1   7  22      993.09      950.06     19.66 o 
   2   7  22      680.30      738.62     19.80 o 
   3   7  22     1706.20     1482.50     33.67 o 
   4   7  22       72.26      107.51     19.18 o 
   5   7  22      222.85      180.23     16.18 o 
   6   7  22       98.47      106.84     16.64 o 
   7   7  22      123.47      135.24     20.52 o 
   8   7  22      153.55      145.96     19.94 o 
   0   8  22       80.24       96.90     12.87 o 
   1   8  22      561.90      616.36     15.13 o 
   2   8  22      564.06      658.75     20.46 o 
   3   8  22      945.97      864.35     27.50 o 
   4   8  22     2161.78     1889.45     34.29 o 
   5   8  22      107.28       88.13     15.61 o 
   6   8  22       13.95       21.03     15.24 o 
   7   8  22      101.13      123.64     19.06 o 
   8   8  22      140.97      245.06     21.94 o 
   0   9  22        0.25      109.45     13.23 o 
   1   9  22      394.41      435.44     15.27 o 
   2   9  22     1222.28     1093.66     25.62 o 
   3   9  22      173.45      174.06     17.91 o 
   4   9  22        7.23       -9.81     14.04 o 
   5   9  22       93.94      100.08     15.65 o 
   6   9  22       13.46        5.52     15.27 o 
   7   9  22        6.69      -12.95     15.83 o 
   0  10  22        0.01       19.49     12.01 o 
   1  10  22      171.17      186.68     11.19 o 
   2  10  22      983.88      868.83     22.68 o 
   3  10  22      661.67      603.75     22.04 o 
   4  10  22       65.67      108.08     16.50 o 
   5  10  22      211.31      310.20     50.21 o 
   6  10  22      139.48      129.93     17.76 o 
   7  10  22      172.21      160.59     19.96 o 
   0  11  22      431.94      586.62     20.37 o 
   1  11  22      237.13      257.29     13.48 o 
   2  11  22      397.64      275.72     16.02 o 
   3  11  22     1473.75     1369.50     31.03 o 
   4  11  22      161.01      184.56     21.67 o 
   5  11  22       26.93       35.35     16.19 o 
   6  11  22      162.67      151.93     19.89 o 
   7  11  22       56.76       23.83     19.00 o 
   0  12  22      515.64      495.75     19.64 o 
   1  12  22      266.42      259.70     14.94 o 
   2  12  22      636.84      616.97     20.26 o 
   3  12  22      731.11      696.34     23.07 o 
   4  12  22     1186.57     1052.50     29.64 o 
   5  12  22       39.99       50.21     16.37 o 
   6  12  22       21.25        5.16     17.31 o 
   7  12  22      488.52      524.06     35.45 o 
   0  13  22      100.84      107.32     15.66 o 
   1  13  22       65.76       65.74     15.69 o 
   2  13  22      562.22      549.99     20.92 o 
   3  13  22      605.98      603.62     27.68 o 
   4  13  22        0.02       26.50     15.72 o 
   5  13  22      297.93      331.07     21.63 o 
   6  13  22       49.75       47.99     18.72 o 
   7  13  22      382.59      410.13     26.10 o 
   0  14  22      126.45      139.02     20.42 o 
   1  14  22      238.71      256.66     15.93 o 
   2  14  22      143.41      168.15     15.59 o 
   3  14  22      459.28      402.58     20.37 o 
   4  14  22      115.24      126.70     17.37 o 
   5  14  22       32.06       20.49     16.97 o 
   6  14  22       35.73       -1.68     17.92 o 
   0  15  22      109.66      150.72     21.67 o 
   1  15  22       53.04       78.67     16.81 o 
   2  15  22      478.55      440.65     20.45 o 
   3  15  22      445.94      459.12     21.24 o 
   4  15  22       44.57       45.12     16.16 o 
   5  15  22      123.49       94.54     18.42 o 
   6  15  22      123.18      167.35     21.56 o 
   0  16  22      676.03      656.35     31.79 o 
   1  16  22       18.95       40.75     17.79 o 
   2  16  22       57.44       64.40     14.82 o 
   3  16  22       43.81       45.11     15.00 o 
   4  16  22      154.04      134.03     19.71 o 
   5  16  22       10.45      -14.57     16.91 o 
   6  16  22       14.35       36.45     17.88 o 
   0  17  22      277.84      275.29     33.78 o 
   1  17  22      100.38      131.66     19.29 o 
   2  17  22      178.10      164.66     16.51 o 
   3  17  22       49.38       63.16     16.37 o 
   4  17  22       19.35       30.14     15.32 o 
   5  17  22        9.09       18.23     16.30 o 
   6  17  22      232.03      206.01     25.11 o 
   0  18  22       96.39      169.30     32.08 o 
   1  18  22       93.05       76.17     19.42 o 
   2  18  22       89.61       71.25     19.03 o 
   3  18  22       12.91       37.23     14.91 o 
   4  18  22       36.23       29.54     15.61 o 
   5  18  22       23.77       32.08     16.79 o 
   0  19  22      447.46      477.68     38.40 o 
   1  19  22      282.81      219.17     19.75 o 
   2  19  22      260.40      234.23     23.06 o 
   3  19  22      155.84      164.52     19.90 o 
   4  19  22       70.67       31.47     17.87 o 
   5  19  22      125.54      112.17     18.39 o 
   0  20  22        4.36        4.21     30.64 o 
   1  20  22       11.14       32.44     20.28 o 
   2  20  22        0.21       44.29     19.54 o 
   3  20  22        8.69       13.85     21.60 o 
   4  20  22       17.61       19.30     16.59 o 
   0  21  22      107.13       37.92     32.07 o 
   1  21  22       76.43      105.64     22.58 o 
   2  21  22       60.46       62.79     20.43 o 
   3  21  22        5.26       21.38     24.77 o 
   4  21  22       48.87       54.98     22.08 o 
   0  22  22       18.75       40.65     69.98 o 
   1  22  22       13.52       48.89     23.72 o 
   2  22  22       35.61       65.69     21.52 o 
   3  22  22        8.82       29.90     24.33 o 
   0  23  22       94.75      120.49     29.15 o 
   1  23  22       49.19       46.18     24.17 o 
   2  23  22      102.27      150.98     33.62 o 
   3  23  22       57.48       67.47     28.54 o 
   0  24  22        0.30        5.65     36.49 o 
   1  24  22       45.95       47.47     23.15 o 
   1   0  23       12.35       25.30      9.66 o 
   2   0  23       88.21      143.78     15.15 o 
   3   0  23     1983.70     1886.93     40.98 o 
   4   0  23        0.09       27.87     15.26 o 
   5   0  23       29.71       32.75     16.87 o 
   6   0  23        0.68       15.24     22.79 o 
   7   0  23       43.72       23.79     25.48 o 
   8   0  23        0.03        8.39     26.72 o 
   0   1  23      377.77      386.10     21.33 o 
   1   1  23       92.03      165.33      8.85 o 
   2   1  23     1929.68     1818.07     25.66 o 
   3   1  23     5467.05     5010.95     50.15 o 
   4   1  23     1144.41     1091.95     23.34 o 
   5   1  23      193.84      167.20     15.37 o 
   6   1  23      109.05      108.48     17.03 o 
   7   1  23       27.72       25.71     17.39 o 
   8   1  23      546.25      541.89     38.36 o 
   0   2  23      290.12      260.09     14.55 o 
   1   2  23      260.44      319.62     10.37 o 
   2   2  23      111.52      100.30     11.39 o 
   3   2  23      307.18      416.58     19.80 o 
   4   2  23      491.33      430.18     17.00 o 
   5   2  23       72.77       66.41     13.12 o 
   6   2  23        3.65       -5.02     13.00 o 
   7   2  23       13.14       -4.39     16.33 o 
   8   2  23       73.13       75.81     20.15 o 
   0   3  23        0.16      -11.17     11.52 o 
   1   3  23      282.67      275.66     13.96 o 
   2   3  23      611.76      643.92     17.24 o 
   3   3  23     4931.18     4600.86     54.21 o 
   4   3  23      489.09      514.88     19.31 o 
   5   3  23      526.80      497.44     21.20 o 
   6   3  23       74.77       78.09     14.41 o 
   7   3  23      113.08       79.56     17.88 o 
   8   3  23      352.26      346.61     24.26 o 
   0   4  23       75.97       52.40     11.63 o 
   1   4  23      167.07      212.67     10.67 o 
   2   4  23      569.00      498.54     15.94 o 
   3   4  23      544.63      579.82     18.08 o 
   4   4  23        5.52       -8.84     16.23 o 
   5   4  23      267.49      293.19     17.81 o 
   6   4  23       37.40       50.17     15.05 o 
   7   4  23       42.89       60.56     17.94 o 
   8   4  23       24.43       33.19     18.76 o 
   0   5  23      857.20      769.39     21.66 o 
   1   5  23       12.32       13.13      8.86 o 
   2   5  23     1499.65     1399.56     26.97 o 
   3   5  23      943.53      872.41     21.11 o 
   4   5  23       40.33       37.37     13.72 o 
   5   5  23      181.60      202.26     16.86 o 
   6   5  23       94.76      100.53     17.72 o 
   7   5  23      213.90      255.38     19.75 o 
   8   5  23      347.40      350.09     24.52 o 
   0   6  23      140.98      123.68     13.13 o 
   1   6  23       92.84      107.49      9.76 o 
   2   6  23        2.77       30.66     13.53 o 
   3   6  23      601.56      664.43     31.91 o 
   4   6  23      183.82      155.89     18.08 o 
   5   6  23       34.02       22.13     14.08 o 
   6   6  23       19.44       39.15     14.60 o 
   7   6  23        8.92       14.19     17.26 o 
   8   6  23       54.05       79.13     19.96 o 
   0   7  23      850.21      866.75     23.33 o 
   1   7  23      745.92      732.77     19.32 o 
   2   7  23     1718.05     1667.04     28.93 o 
   3   7  23      978.35      903.11     28.00 o 
   4   7  23       53.78       61.50     14.13 o 
   5   7  23       89.66       84.99     15.17 o 
   6   7  23      626.35      658.64     24.21 o 
   7   7  23      142.15      155.68     18.58 o 
   0   8  23        6.44       26.21     12.19 o 
   1   8  23      481.68      439.55     13.66 o 
   2   8  23      549.75      586.21     22.01 o 
   3   8  23       65.61       54.44     15.32 o 
   4   8  23      252.73      312.44     18.14 o 
   5   8  23      242.39      246.88     18.13 o 
   6   8  23      129.47      157.05     17.53 o 
   7   8  23       26.13       31.08     16.99 o 
   0   9  23     2048.43     2156.70     42.78 o 
   1   9  23      418.78      438.64     17.58 o 
   2   9  23        9.62       26.19     14.35 o 
   3   9  23      182.25      202.87     18.18 o 
   4   9  23      805.94      714.53     25.08 o 
   5   9  23      147.23       96.30     16.31 o 
   6   9  23      334.29      327.74     20.43 o 
   7   9  23       27.96       10.46     16.88 o 
   0  10  23      178.46      193.10     14.94 o 
   1  10  23      204.54      190.88     11.85 o 
   2  10  23       47.64       73.42     14.33 o 
   3  10  23     1510.05     1414.91     34.06 o 
   4  10  23       14.24       26.01     15.54 o 
   5  10  23      264.99      264.04     20.03 o 
   6  10  23        3.81        3.20     15.22 o 
   7  10  23       95.36       65.00     18.16 o 
   0  11  23       17.23       13.52     12.40 o 
   1  11  23      135.03      140.44     11.90 o 
   2  11  23       29.37       27.56     13.60 o 
   3  11  23     1099.83     1019.96     30.19 o 
   4  11  23       94.29      114.91     16.93 o 
   5  11  23      136.88      162.34     18.60 o 
   6  11  23       10.26      -14.16     16.99 o 
   7  11  23        8.73      -11.38     17.31 o 
   0  12  23       18.00       -1.22     12.44 o 
   1  12  23      324.78      309.10     14.12 o 
   2  12  23     1029.94     1016.31     26.96 o 
   3  12  23       28.32       56.67     15.85 o 
   4  12  23      899.14      788.87     27.00 o 
   5  12  23       26.01       47.81     17.00 o 
   6  12  23        4.97        4.98     17.44 o 
   7  12  23      115.41       94.59     20.74 o 
   0  13  23       55.43       67.36     19.06 o 
   1  13  23       39.98       53.84     13.23 o 
   2  13  23       80.66       78.90     20.56 o 
   3  13  23      294.86      335.74     20.23 o 
   4  13  23      177.57      135.34     18.50 o 
   5  13  23      239.71      211.12     22.50 o 
   6  13  23        2.18       -1.80     17.04 o 
   7  13  23      231.49      279.05     24.62 o 
   0  14  23      243.49      313.79     24.72 o 
   1  14  23      173.60      146.20     15.05 o 
   2  14  23      107.27      116.37     16.53 o 
   3  14  23      464.19      380.06     21.43 o 
   4  14  23      123.51      122.15     21.09 o 
   5  14  23      172.20      171.80     21.28 o 
   6  14  23      110.02      115.37     20.07 o 
   0  15  23      100.82      116.87     20.89 o 
   1  15  23       42.37       35.39     14.70 o 
   2  15  23       36.19       33.60     15.73 o 
   3  15  23       56.19       27.48     16.69 o 
   4  15  23       14.31       11.56     15.73 o 
   5  15  23       38.95       29.10     16.94 o 
   6  15  23       29.75       39.82     19.35 o 
   0  16  23      362.22      344.09     26.37 o 
   1  16  23      171.30      170.91     20.59 o 
   2  16  23       61.14       95.27     16.81 o 
   3  16  23       99.65      119.99     17.75 o 
   4  16  23      134.38      107.58     18.23 o 
   5  16  23       13.03       -4.50     17.68 o 
   6  16  23       10.90      -19.46     18.38 o 
   0  17  23      251.69      260.78     41.15 o 
   1  17  23       60.60       46.42     21.38 o 
   2  17  23        6.10       23.94     14.92 o 
   3  17  23       53.67       48.66     16.73 o 
   4  17  23       10.56      -18.46     15.09 o 
   5  17  23       11.73        7.54     24.28 o 
   0  18  23        4.93       56.62     30.32 o 
   1  18  23      160.04      158.60     21.01 o 
   2  18  23       45.55       88.06     22.70 o 
   3  18  23       32.16        4.72     16.91 o 
   4  18  23       70.29       99.93     17.39 o 
   5  18  23      134.63      144.74     18.70 o 
   0  19  23      100.26      163.13     33.37 o 
   1  19  23      134.85      124.65     18.35 o 
   2  19  23       14.16       23.56     21.45 o 
   3  19  23       20.06       25.34     21.88 o 
   4  19  23        3.02        8.76     16.31 o 
   5  19  23       12.37       33.69     17.75 o 
   0  20  23      175.44      181.51     34.60 o 
   1  20  23      329.20      401.12     26.08 o 
   2  20  23      144.17      148.77     24.29 o 
   3  20  23      106.56       85.14     26.46 o 
   4  20  23        7.54       21.19     17.90 o 
   0  21  23       17.96        6.54     32.17 o 
   1  21  23       30.80       29.30     21.06 o 
   2  21  23        3.88       12.35     26.41 o 
   3  21  23        2.27       27.31     23.74 o 
   4  21  23       22.40       43.13     22.56 o 
   0  22  23       50.72       28.17     33.61 o 
   1  22  23       97.01       85.98     22.52 o 
   2  22  23       86.77      134.03     25.38 o 
   3  22  23       14.34       22.50     23.63 o 
   0  23  23       34.41       34.61     27.27 o 
   1  23  23        6.83        7.71     20.53 o 
   2  23  23       12.56       52.40     32.25 o 
   0  24  23       29.27       38.54     28.50 o 
   1  24  23       44.06       78.70     25.43 o 
   0   0  24      740.17      798.37     36.43 o 
   1   0  24        1.57       11.02      9.84 o 
   2   0  24     2217.13     2035.47     43.46 o 
   3   0  24      191.29      263.90     19.13 o 
   4   0  24      419.65      397.65     23.25 o 
   5   0  24      180.42      162.34     31.54 o 
   6   0  24        5.16        2.19     23.32 o 
   7   0  24      224.74      163.94     29.92 o 
   8   0  24      774.42      788.29     46.81 o 
   0   1  24      397.52      383.16     16.64 o 
   1   1  24       50.72       72.94      8.48 o 
   2   1  24     2224.57     2083.15     40.10 o 
   3   1  24     4855.36     4693.67     50.28 o 
   4   1  24      225.23      180.21     13.69 o 
   5   1  24      374.35      360.11     18.75 o 
   6   1  24       29.75       18.32     15.78 o 
   7   1  24       18.61       25.43     17.66 o 
   8   1  24      171.16      182.59     23.02 o 
   0   2  24       22.21       22.28     14.24 o 
   1   2  24      481.91      540.52     12.86 o 
   2   2  24       59.09       86.45     11.48 o 
   3   2  24     3816.43     3515.31     51.09 o 
   4   2  24       24.21       39.33     11.56 o 
   5   2  24      242.74      258.20     17.27 o 
   6   2  24        8.56       -9.47     15.48 o 
   7   2  24       46.65       43.76     16.75 o 
   8   2  24       38.05       33.05     19.31 o 
   0   3  24      393.18      383.99     24.48 o 
   1   3  24     1280.71     1251.30     18.56 o 
   2   3  24     2170.34     1939.78     28.83 o 
   3   3  24     2379.72     2361.77     34.82 o 
   4   3  24      140.39      132.97     14.95 o 
   5   3  24      464.74      495.82     22.74 o 
   6   3  24       26.90       31.39     13.63 o 
   7   3  24       49.36       47.35     17.52 o 
   8   3  24      104.00      121.17     21.80 o 
   0   4  24      448.67      459.33     19.94 o 
   1   4  24      137.10      173.43     10.36 o 
   2   4  24     1320.31     1279.66     26.16 o 
   3   4  24      515.22      537.92     18.01 o 
   4   4  24      480.60      432.07     25.79 o 
   5   4  24      312.12      272.52     17.93 o 
   6   4  24      119.71      122.98     16.53 o 
   7   4  24        1.39        3.84     16.42 o 
   8   4  24      370.55      343.72     24.47 o 
   0   5  24      653.25      648.52     20.77 o 
   1   5  24      275.10      233.21     11.30 o 
   2   5  24      322.21      351.66     20.21 o 
   3   5  24     3958.51     3764.47     50.37 o 
   4   5  24      495.06      410.46     22.39 o 
   5   5  24      558.33      579.13     25.68 o 
   6   5  24       41.47       43.49     16.42 o 
   7   5  24      131.41      114.79     17.13 o 
   0   6  24        3.40       13.06     12.07 o 
   1   6  24      125.90      125.72     10.03 o 
   2   6  24       87.69      105.99     12.91 o 
   3   6  24     1028.11      997.02     26.46 o 
   4   6  24       49.47       76.79     15.76 o 
   5   6  24       14.72       21.45     14.35 o 
   6   6  24      118.21      117.63     17.03 o 
   7   6  24       24.30       21.05     16.83 o 
   0   7  24       62.22       91.01     13.40 o 
   1   7  24      197.22      187.53     11.31 o 
   2   7  24     2326.22     2105.69     35.97 o 
   3   7  24      418.94      395.48     21.51 o 
   4   7  24      108.66      110.28     16.23 o 
   5   7  24      352.81      324.37     22.59 o 
   6   7  24      233.51      182.41     23.06 o 
   7   7  24       17.32       33.43     16.92 o 
   0   8  24      560.44      577.19     20.44 o 
   1   8  24      642.66      652.88     16.30 o 
   2   8  24       35.14       67.59     16.86 o 
   3   8  24      335.93      349.34     21.03 o 
   4   8  24      304.44      314.56     20.66 o 
   5   8  24       55.84       52.64     15.41 o 
   6   8  24       66.45       98.00     17.61 o 
   7   8  24       24.93       19.74     25.22 o 
   0   9  24      647.63      639.49     21.57 o 
   1   9  24      202.24      244.77     17.10 o 
   2   9  24       33.39       39.78     14.32 o 
   3   9  24     2253.14     1920.09     48.53 o 
   4   9  24      978.20      839.84     30.20 o 
   5   9  24      282.93      331.69     19.86 o 
   6   9  24       21.48       23.62     16.23 o 
   7   9  24       32.61       22.56     17.52 o 
   0  10  24      336.59      289.28     16.84 o 
   1  10  24      127.00      155.61     12.28 o 
   2  10  24      304.04      278.29     18.22 o 
   3  10  24      338.44      335.47     20.68 o 
   4  10  24      473.59      436.99     21.28 o 
   5  10  24       75.04       52.68     17.55 o 
   6  10  24      114.84       84.12     18.11 o 
   7  10  24      307.69      303.60     22.47 o 
   0  11  24       40.82       44.75     14.64 o 
   1  11  24      101.13      105.49     15.51 o 
   2  11  24     1331.58     1076.22     28.27 o 
   3  11  24      223.13      273.31     20.69 o 
   4  11  24      118.67       93.62     17.43 o 
   5  11  24       87.97      102.34     18.33 o 
   6  11  24       16.68       -0.13     17.75 o 
   7  11  24       65.30       37.10     19.16 o 
   0  12  24        1.24       20.51     12.99 o 
   1  12  24      232.00      317.73     14.67 o 
   2  12  24      572.51      510.65     21.90 o 
   3  12  24       97.20      105.15     16.49 o 
   4  12  24       14.70        5.19     15.54 o 
   5  12  24       18.55       32.12     17.26 o 
   6  12  24       76.09       94.81     20.47 o 
   7  12  24      232.30      236.83     23.96 o 
   0  13  24        2.74       27.73     18.85 o 
   1  13  24       43.86       72.13     13.11 o 
   2  13  24       69.45       94.79     16.27 o 
   3  13  24      498.09      465.60     22.79 o 
   4  13  24      156.20      192.55     19.09 o 
   5  13  24        3.22        8.62     16.83 o 
   6  13  24        6.87       28.40     18.81 o 
   0  14  24      173.93      116.57     21.82 o 
   1  14  24      441.27      487.83     20.37 o 
   2  14  24      233.29      266.10     19.24 o 
   3  14  24      246.22      231.17     19.93 o 
   4  14  24      132.61      142.74     17.83 o 
   5  14  24       89.91       75.52     18.23 o 
   6  14  24       65.62       73.36     19.63 o 
   0  15  24       42.97       41.44     19.92 o 
   1  15  24      134.97      130.48     17.85 o 
   2  15  24       86.31      107.50     17.26 o 
   3  15  24        2.59       21.67     16.63 o 
   4  15  24       11.95       -8.40     16.10 o 
   5  15  24        9.96        3.56     24.59 o 
   6  15  24       68.81       58.06     20.24 o 
   0  16  24      281.48      330.43     27.18 o 
   1  16  24      428.93      388.56     22.46 o 
   2  16  24      352.43      323.94     20.91 o 
   3  16  24      219.12      238.25     19.98 o 
   4  16  24       46.36       72.82     30.75 o 
   5  16  24      128.07       99.75     20.85 o 
   6  16  24       40.25        7.85     19.25 o 
   0  17  24       79.84      140.04     32.34 o 
   1  17  24      168.68      163.46     19.55 o 
   2  17  24       16.37       27.23     20.27 o 
   3  17  24        1.84      -10.87     16.54 o 
   4  17  24       36.37       62.01     17.71 o 
   5  17  24       17.35        9.53     18.69 o 
   0  18  24      594.13      556.53     41.35 o 
   1  18  24      130.08      137.82     19.73 o 
   2  18  24       46.94      100.19     22.77 o 
   3  18  24       14.04       12.80     19.07 o 
   4  18  24       67.11       51.35     16.75 o 
   5  18  24       35.37       79.93     21.16 o 
   0  19  24       22.11       33.41     31.04 o 
   1  19  24      210.90      236.80     29.19 o 
   2  19  24       26.01       39.05     22.65 o 
   3  19  24        1.60       36.41     23.12 o 
   4  19  24       29.08        8.11     16.50 o 
   0  20  24      134.41      213.01     35.87 o 
   1  20  24      247.59      252.75     26.46 o 
   2  20  24       64.54       71.36     34.27 o 
   3  20  24       43.50       82.06     24.18 o 
   4  20  24       15.83      -21.79     19.88 o 
   0  21  24       76.43       43.23     33.69 o 
   1  21  24       63.67      101.51     23.95 o 
   2  21  24       56.80       27.42     23.64 o 
   3  21  24        6.39       35.92     23.24 o 
   0  22  24      178.97      109.30     36.14 o 
   1  22  24       29.17       60.19     24.53 o 
   2  22  24       86.28      104.09     25.50 o 
   3  22  24       55.06       67.14     25.58 o 
   0  23  24        1.57       10.25     27.25 o 
   1  23  24       56.03       33.58     24.60 o 
   1   0  25       79.20      104.74     12.32 o 
   2   0  25        9.23       24.24     14.31 o 
   3   0  25      219.10      242.09     18.50 o 
   4   0  25      935.43      891.25     27.89 o 
   5   0  25      101.81       68.08     21.91 o 
   6   0  25      582.37      483.24     36.44 o 
   7   0  25      602.73      592.79     41.19 o 
   0   1  25        6.22        7.13     11.25 o 
   1   1  25       31.62       50.29      9.12 o 
   2   1  25      169.21      150.38     11.81 o 
   3   1  25      146.49      155.99     12.31 o 
   4   1  25       39.87       37.81     11.90 o 
   5   1  25        3.14       16.81     13.87 o 
   6   1  25       59.08       49.41     16.81 o 
   7   1  25       12.90       29.88     18.96 o 
   0   2  25      810.50      841.17     28.51 o 
   1   2  25      506.79      615.21     15.13 o 
   2   2  25       75.50       58.58     11.53 o 
   3   2  25      855.53      777.13     18.97 o 
   4   2  25      643.22      587.58     20.26 o 
   5   2  25      617.73      564.05     22.81 o 
   6   2  25      323.31      352.50     25.41 o 
   7   2  25      180.50      140.82     19.07 o 
   0   3  25       17.00       13.29     12.77 o 
   1   3  25      112.53      151.56     10.88 o 
   2   3  25       43.16       83.02     14.21 o 
   3   3  25      233.08      227.11     13.53 o 
   4   3  25       28.75       13.82     14.33 o 
   5   3  25       68.18       45.62     14.19 o 
   6   3  25       47.77       69.51     14.78 o 
   7   3  25       81.10       44.95     17.92 o 
   0   4  25        1.82       -7.04     12.25 o 
   1   4  25     1227.55     1046.60     30.73 o 
   2   4  25      388.34      389.37     17.32 o 
   3   4  25       67.54       71.65     12.48 o 
   4   4  25      689.94      699.41     24.02 o 
   5   4  25       73.30       61.76     16.01 o 
   6   4  25      268.91      302.39     18.98 o 
   7   4  25      281.06      303.23     22.61 o 
   0   5  25        1.04       32.07     13.61 o 
   1   5  25       67.85       71.76      9.95 o 
   2   5  25      139.36      177.70     13.64 o 
   3   5  25      199.19      212.41     16.79 o 
   4   5  25        7.41       19.77     15.37 o 
   5   5  25      133.24      145.41     17.48 o 
   6   5  25      138.35      142.93     17.95 o 
   7   5  25       97.33      139.73     19.91 o 
   0   6  25      813.20      849.97     33.81 o 
   1   6  25       46.00       30.92      9.38 o 
   2   6  25       41.95       59.38     12.55 o 
   3   6  25      161.59      139.03     17.12 o 
   4   6  25      237.73      167.92     17.28 o 
   5   6  25      195.33      234.20     18.05 o 
   6   6  25       99.44      140.06     22.43 o 
   7   6  25      259.62      268.15     20.92 o 
   0   7  25        0.00       28.67     12.15 o 
   1   7  25       80.72       97.61     10.22 o 
   2   7  25      282.41      310.80     16.45 o 
   3   7  25       60.61       77.52     21.61 o 
   4   7  25       25.53       19.68     15.42 o 
   5   7  25        7.23       16.20     15.06 o 
   6   7  25       24.01        4.67     15.59 o 
   7   7  25       34.75       26.47     17.22 o 
   0   8  25        4.28       20.48     17.26 o 
   1   8  25     1208.75     1108.81     22.47 o 
   2   8  25       23.89       13.08     14.30 o 
   3   8  25       81.62       83.71     16.44 o 
   4   8  25      383.08      401.24     22.86 o 
   5   8  25       48.06       52.22     15.82 o 
   6   8  25      416.58      467.37     23.03 o 
   7   8  25       37.09       39.50     18.06 o 
   0   9  25      365.73      380.49     20.80 o 
   1   9  25      502.55      481.97     15.15 o 
   2   9  25      110.84       99.42     17.21 o 
   3   9  25      118.69      151.18     18.35 o 
   4   9  25      236.54      221.09     20.10 o 
   5   9  25       10.57       11.15     16.74 o 
   6   9  25       16.63       29.51     18.31 o 
   7   9  25      145.59      154.29     20.51 o 
   0  10  25      165.95      199.39     16.08 o 
   1  10  25      381.46      356.88     14.70 o 
   2  10  25       65.07       66.98     15.13 o 
   3  10  25      770.78      747.85     27.33 o 
   4  10  25      427.15      408.96     23.89 o 
   5  10  25      132.27      155.97     22.47 o 
   6  10  25       91.11       99.82     20.98 o 
   7  10  25       31.72       11.82     18.09 o 
   0  11  25      506.26      447.15     22.93 o 
   1  11  25     1037.92      949.43     21.12 o 
   2  11  25     1426.80     1224.10     30.13 o 
   3  11  25        0.13       34.72     16.38 o 
   4  11  25       71.69       63.87     18.32 o 
   5  11  25      300.21      324.60     23.80 o 
   6  11  25       11.29        3.76     24.40 o 
   7  11  25      124.09      136.41     21.61 o 
   0  12  25      267.97      270.96     23.09 o 
   1  12  25      440.83      590.29     23.47 o 
   2  12  25      198.14      234.06     18.34 o 
   3  12  25       49.79       44.83     16.53 o 
   4  12  25      305.37      245.43     21.69 o 
   5  12  25      128.94      101.79     19.18 o 
   6  12  25       35.86       62.93     19.45 o 
   0  13  25      930.61     1019.65     36.15 o 
   1  13  25      905.30      941.95     23.78 o 
   2  13  25      616.19      572.19     23.34 o 
   3  13  25      252.91      252.93     19.96 o 
   4  13  25       15.81       34.72     17.29 o 
   5  13  25      181.60      210.41     21.25 o 
   6  13  25       22.63       35.16     19.54 o 
   0  14  25      268.88      217.93     23.23 o 
   1  14  25      305.03      328.20     18.15 o 
   2  14  25       12.46       38.81     15.68 o 
   3  14  25      193.02      258.59     24.99 o 
   4  14  25      156.35      135.42     22.55 o 
   5  14  25       39.82       49.72     18.12 o 
   6  14  25       73.14       56.94     21.11 o 
   0  15  25      349.14      364.64     26.74 o 
   1  15  25      428.58      463.49     22.99 o 
   2  15  25     1250.15     1087.21     30.31 o 
   3  15  25      467.54      453.13     25.50 o 
   4  15  25       67.93       89.16     19.42 o 
   5  15  25       88.27       96.25     19.59 o 
   6  15  25       19.62       18.41     20.22 o 
   0  16  25       95.49       83.94     21.71 o 
   1  16  25      146.48      119.28     23.87 o 
   2  16  25       55.34       41.37     16.24 o 
   3  16  25       51.33       69.55     21.37 o 
   4  16  25       17.51       55.58     18.89 o 
   5  16  25       12.89       30.83     18.70 o 
   0  17  25      584.72      575.79     40.32 o 
   1  17  25     1187.03     1113.02     35.76 o 
   2  17  25      264.17      200.93     24.12 o 
   3  17  25       17.17       29.63     17.17 o 
   4  17  25      283.45      292.18     23.29 o 
   5  17  25       70.47       47.43     19.17 o 
   0  18  25       11.14      -20.73     30.43 o 
   1  18  25        1.09       13.63     18.32 o 
   2  18  25       39.06       19.12     21.68 o 
   3  18  25        9.04       16.71     18.75 o 
   4  18  25       14.42        9.01     17.13 o 
   5  18  25        5.92        6.63     16.88 o 
   0  19  25       19.07       11.40     30.98 o 
   1  19  25       23.95       33.01     18.89 o 
   2  19  25      262.87      326.09     28.49 o 
   3  19  25       54.53       67.53     24.53 o 
   4  19  25      129.94      156.15     20.04 o 
   0  20  25       10.72      -23.52     32.03 o 
   1  20  25       21.35       -3.44     22.21 o 
   2  20  25       23.02       15.17     21.86 o 
   3  20  25        8.88       21.04     23.41 o 
   4  20  25        1.54       11.22     23.58 o 
   0  21  25        3.19      -10.57     30.33 o 
   1  21  25      245.64      195.50     26.46 o 
   2  21  25      137.17      122.05     25.58 o 
   3  21  25       73.20       75.81     25.21 o 
   0  22  25        0.63       49.49     35.92 o 
   1  22  25        6.02       -5.55     32.90 o 
   2  22  25        3.35       47.78     24.54 o 
   0  23  25        3.31       32.65     28.22 o 
   1  23  25        3.12       20.40     27.78 o 
   0   0  26      715.39      613.32     99.88 o 
   1   0  26      947.16      905.44     31.74 o 
   2   0  26      195.30      204.92     17.86 o 
   3   0  26      562.05      573.66     28.31 o 
   4   0  26       11.00       20.81     15.30 o 
   5   0  26       54.98       94.40     45.74 o 
   6   0  26       20.39       -5.71     22.85 o 
   7   0  26      482.77      621.23     53.57 o 
   0   1  26      107.95      133.01     14.26 o 
   1   1  26     1289.78     1316.88     23.89 o 
   2   1  26      374.76      366.00     14.61 o 
   3   1  26      479.85      444.71     15.91 o 
   4   1  26       31.85       30.79     11.80 o 
   5   1  26      157.50      168.97     16.70 o 
   6   1  26       71.67       85.70     18.81 o 
   7   1  26      299.45      309.39     24.09 o 
   0   2  26      250.42      304.97     15.87 o 
   1   2  26      242.03      291.14     14.03 o 
   2   2  26       94.61      107.88     11.64 o 
   3   2  26       61.19       66.74     12.23 o 
   4   2  26        0.06       21.05     12.55 o 
   5   2  26       63.66       59.94     15.24 o 
   6   2  26       45.25       42.85     16.53 o 
   7   2  26       75.88       75.30     22.10 o 
   0   3  26       84.43       80.77     14.30 o 
   1   3  26      487.82      509.16     17.33 o 
   2   3  26      741.93      770.61     20.47 o 
   3   3  26      161.14      164.17     12.02 o 
   4   3  26      101.07       93.13     15.86 o 
   5   3  26      148.17      130.98     16.39 o 
   6   3  26       27.14        7.26     16.59 o 
   7   3  26      323.67      342.57     24.14 o 
   0   4  26       37.19       44.09     14.61 o 
   1   4  26      480.03      617.74     18.86 o 
   2   4  26       19.44       14.48     10.89 o 
   3   4  26      194.18      213.74     15.12 o 
   4   4  26       81.72       63.46     15.10 o 
   5   4  26        6.19      -16.36     14.75 o 
   6   4  26       12.00        5.72     15.38 o 
   7   4  26      118.44      137.28     20.51 o 
   0   5  26     3141.53     3047.90     53.10 o 
   1   5  26     1003.99      971.08     22.13 o 
   2   5  26       62.71       53.94     12.22 o 
   3   5  26      143.30      168.31     16.83 o 
   4   5  26       94.28       25.91     15.27 o 
   5   5  26      173.05      165.54     18.48 o 
   6   5  26        2.30      -13.85     15.29 o 
   7   5  26      304.15      354.41     43.54 o 
   0   6  26     1243.87     1304.90     29.52 o 
   1   6  26       58.14       46.28     11.98 o 
   2   6  26      108.13      128.86     13.11 o 
   3   6  26      321.74      339.94     21.20 o 
   4   6  26       38.34       52.25     17.16 o 
   5   6  26       32.92       33.41     18.04 o 
   6   6  26       23.57        1.41     15.36 o 
   7   6  26       33.95       45.79     20.03 o 
   0   7  26      145.31      170.08     19.19 o 
   1   7  26      882.38      927.49     24.52 o 
   2   7  26      404.98      395.19     23.47 o 
   3   7  26      950.23      929.65     31.83 o 
   4   7  26      157.59      178.00     18.38 o 
   5   7  26       16.95       12.64     15.80 o 
   6   7  26       53.40       34.10     16.98 o 
   7   7  26       25.23       35.07     17.60 o 
   0   8  26       13.20       46.86     14.05 o 
   1   8  26       11.89       52.51     12.35 o 
   2   8  26      107.25      110.63     15.68 o 
   3   8  26      222.85      242.85     19.36 o 
   4   8  26      130.99      144.66     19.15 o 
   5   8  26        5.07       -7.65     15.80 o 
   6   8  26      445.00      517.39     24.20 o 
   7   8  26      157.34      171.35     20.32 o 
   0   9  26     1826.45     1638.38     33.66 o 
   1   9  26      878.47      783.46     23.08 o 
   2   9  26       35.12       14.95     13.52 o 
   3   9  26        8.56        6.79     15.56 o 
   4   9  26       70.55       91.31     18.68 o 
   5   9  26      188.21      218.01     21.54 o 
   6   9  26       25.29       18.48     18.40 o 
   7   9  26      480.99      497.17     26.09 o 
   0  10  26       34.42       57.32     14.24 o 
   1  10  26      450.98      468.52     17.42 o 
   2  10  26       34.09       31.28     15.07 o 
   3  10  26      197.82      240.95     24.75 o 
   4  10  26        8.43       -4.26     17.19 o 
   5  10  26       55.70       68.42     18.19 o 
   6  10  26      121.92      134.40     20.48 o 
   0  11  26      317.01      296.26     18.93 o 
   1  11  26      426.96      433.55     18.71 o 
   2  11  26      108.47      111.71     16.01 o 
   3  11  26      133.88      109.96     17.45 o 
   4  11  26       62.44       76.69     19.99 o 
   5  11  26       96.13       91.37     18.17 o 
   6  11  26        8.14       17.51     18.69 o 
   0  12  26      418.72      388.22     25.67 o 
   1  12  26      390.78      474.59     18.31 o 
   2  12  26       96.28       66.02     15.92 o 
   3  12  26       25.69        1.00     16.29 o 
   4  12  26      279.37      267.81     22.55 o 
   5  12  26       51.50       49.69     18.10 o 
   6  12  26      171.88      190.68     21.87 o 
   0  13  26      656.31      577.17     46.34 o 
   1  13  26      912.46      861.17     26.94 o 
   2  13  26      119.75      141.99     17.21 o 
   3  13  26       33.29       26.89     16.73 o 
   4  13  26      315.39      279.08     21.43 o 
   5  13  26       76.94       52.23     18.61 o 
   6  13  26       89.00       65.26     20.39 o 
   0  14  26       10.37       66.65     21.47 o 
   1  14  26       42.95       54.60     19.00 o 
   2  14  26        4.65        0.18     21.63 o 
   3  14  26      104.61       86.26     17.79 o 
   4  14  26      123.53      111.65     19.54 o 
   5  14  26       63.17       53.72     18.85 o 
   6  14  26        7.25       -6.81     19.27 o 
   0  15  26       18.87       38.86     20.84 o 
   1  15  26      387.34      323.55     23.86 o 
   2  15  26      254.91      315.97     21.10 o 
   3  15  26      127.21      132.41     19.26 o 
   4  15  26       39.36       57.03     18.56 o 
   5  15  26       94.99       84.36     19.42 o 
   0  16  26       68.33       97.70     23.38 o 
   1  16  26       32.00       60.13     19.02 o 
   2  16  26       45.80       24.69     24.24 o 
   3  16  26       22.21       17.66     17.61 o 
   4  16  26       54.77       76.09     19.66 o 
   5  16  26       33.30       61.77     19.61 o 
   0  17  26       46.92       35.20     37.31 o 
   1  17  26      104.11      143.61     25.05 o 
   2  17  26       61.09       36.90     22.12 o 
   3  17  26      193.59      258.31     31.48 o 
   4  17  26      244.74      250.55     24.73 o 
   5  17  26       11.64       12.97     19.05 o 
   0  18  26       56.79       37.48     30.04 o 
   1  18  26       14.94       46.32     19.55 o 
   2  18  26       75.20       84.25     24.07 o 
   3  18  26       29.23       29.66     22.70 o 
   4  18  26       15.20       62.44     20.39 o 
   0  19  26       73.14        4.20     32.84 o 
   1  19  26      133.39      101.30     22.78 o 
   2  19  26      151.61      195.88     26.48 o 
   3  19  26       16.04       25.35     31.01 o 
   4  19  26      100.18      107.20     24.69 o 
   0  20  26       65.27       38.46     32.71 o 
   1  20  26       55.69       61.46     21.63 o 
   2  20  26        1.64       52.26     23.63 o 
   3  20  26       16.54       31.76     24.72 o 
   0  21  26       64.28      113.36     35.06 o 
   1  21  26       14.29      -23.50     39.81 o 
   2  21  26       35.21       61.78     25.18 o 
   0  22  26        3.58      -36.13     39.60 o 
   1  22  26       30.63       25.07     27.51 o 
   1   0  27      124.98      144.65     26.38 o 
   2   0  27        0.52       31.16     16.07 o 
   3   0  27       13.11        5.18     15.14 o 
   4   0  27        9.65       25.76     17.81 o 
   5   0  27        1.50        4.98     22.88 o 
   6   0  27        5.20      -34.85     24.00 o 
   7   0  27       61.09       76.24     47.55 o 
   0   1  27      392.95      377.33     19.24 o 
   1   1  27     2780.87     2503.36     82.37 o 
   2   1  27      354.69      380.46     19.61 o 
   3   1  27        0.19      -10.40     10.87 o 
   4   1  27      423.93      471.44     17.14 o 
   5   1  27       80.41       54.09     15.94 o 
   6   1  27      345.54      317.60     23.32 o 
   7   1  27       29.40       21.61     19.15 o 
   0   2  27      158.26      173.41     14.58 o 
   1   2  27      130.87      120.73     12.29 o 
   2   2  27       26.54       21.26     10.71 o 
   3   2  27       80.30       66.42     11.69 o 
   4   2  27       24.23       36.50     13.15 o 
   5   2  27       38.72       42.03     14.58 o 
   6   2  27       10.49       -4.01     16.36 o 
   7   2  27       37.95       29.37     19.11 o 
   0   3  27       95.12      184.16     15.94 o 
   1   3  27     2477.30     2000.39     31.51 o 
   2   3  27     1018.29      967.44     22.95 o 
   3   3  27      656.60      628.85     23.86 o 
   4   3  27      123.23      156.11     16.24 o 
   5   3  27        9.14       23.33     17.45 o 
   6   3  27      125.57      114.72     18.81 o 
   7   3  27      112.56       81.56     26.12 o 
   0   4  27      124.67      141.80     22.41 o 
   1   4  27      131.82      132.59     13.36 o 
   2   4  27        6.83       12.61     11.73 o 
   3   4  27       27.28       29.23     14.13 o 
   4   4  27       22.73       10.03     15.34 o 
   5   4  27        3.92      -14.99     15.34 o 
   6   4  27       57.40       63.53     16.45 o 
   7   4  27       37.27       21.72     18.28 o 
   0   5  27     1953.32     1765.64     38.31 o 
   1   5  27      610.93      511.32     17.86 o 
   2   5  27       68.31       47.16     13.61 o 
   3   5  27      155.53      147.01     20.10 o 
   4   5  27      307.32      255.33     19.22 o 
   5   5  27       83.56       83.80     17.94 o 
   6   5  27       31.00       44.28     18.10 o 
   7   5  27      197.19      216.62     21.65 o 
   0   6  27      790.11      743.51     26.19 o 
   1   6  27       71.43      103.75     12.66 o 
   2   6  27       15.84       14.82     12.78 o 
   3   6  27       35.53       54.94     16.55 o 
   4   6  27       16.83        7.58     15.17 o 
   5   6  27       44.52       33.12     16.76 o 
   6   6  27        8.24       23.45     17.39 o 
   7   6  27       35.82       22.50     18.80 o 
   0   7  27        0.16      -13.57     12.78 o 
   1   7  27      994.06      860.54     21.89 o 
   2   7  27      213.04      169.08     16.55 o 
   3   7  27      163.23      183.06     18.94 o 
   4   7  27       39.60       37.70     17.78 o 
   5   7  27       12.45       23.01     16.75 o 
   6   7  27      180.08      211.29     19.85 o 
   7   7  27       63.18       57.72     18.81 o 
   0   8  27       44.02       60.34     14.32 o 
   1   8  27      195.26      182.52     16.63 o 
   2   8  27       77.23       68.26     14.96 o 
   3   8  27       95.02       91.79     16.85 o 
   4   8  27       25.28       26.80     18.51 o 
   5   8  27       94.33       56.63     18.00 o 
   6   8  27       16.75       22.52     16.77 o 
   7   8  27       75.63       67.91     19.26 o 
   0   9  27      663.07      769.07     24.99 o 
   1   9  27      610.03      539.65     20.47 o 
   2   9  27       94.03       64.91     14.62 o 
   3   9  27      135.24       79.49     17.86 o 
   4   9  27      204.81      206.19     20.84 o 
   5   9  27       76.40      103.49     20.47 o 
   6   9  27        0.77        4.10     16.81 o 
   0  10  27     1194.08     1131.17     29.16 o 
   1  10  27       48.79       73.71     14.74 o 
   2  10  27       80.40       79.14     16.11 o 
   3  10  27       25.07        1.73     16.25 o 
   4  10  27       95.17      100.64     22.49 o 
   5  10  27      544.54      605.97     29.07 o 
   6  10  27       66.69       73.65     20.00 o 
   0  11  27      514.35      447.48     22.77 o 
   1  11  27      114.02       94.58     14.91 o 
   2  11  27       52.38       51.39     15.24 o 
   3  11  27      126.71      115.11     18.34 o 
   4  11  27      108.52      101.38     19.50 o 
   5  11  27      125.32      154.13     30.24 o 
   6  11  27       28.40       47.09     19.43 o 
   0  12  27      181.55      134.20     20.80 o 
   1  12  27      507.01      530.04     21.27 o 
   2  12  27       34.50       40.96     16.10 o 
   3  12  27       12.84        3.24     16.25 o 
   4  12  27       90.48       51.81     18.90 o 
   5  12  27      172.84      179.76     27.63 o 
   6  12  27       38.19       18.17     19.86 o 
   0  13  27        7.07       23.22     19.24 o 
   1  13  27       45.79       45.17     17.79 o 
   2  13  27      143.65      155.12     17.60 o 
   3  13  27       30.27       12.30     16.87 o 
   4  13  27      181.72      151.59     20.27 o 
   5  13  27        9.98       -2.69     19.24 o 
   6  13  27       35.05       61.34     20.64 o 
   0  14  27     1395.41     1216.64     53.71 o 
   1  14  27      314.22      287.37     23.14 o 
   2  14  27      181.44      170.60     19.93 o 
   3  14  27       61.34       52.42     17.53 o 
   4  14  27       15.55       41.82     32.51 o 
   5  14  27      377.73      384.31     31.90 o 
   0  15  27       29.07       46.71     24.96 o 
   1  15  27       72.20       81.33     19.62 o 
   2  15  27       17.23       10.18     16.38 o 
   3  15  27       58.14       62.67     18.10 o 
   4  15  27       45.41       64.33     19.30 o 
   5  15  27       65.42       37.59     19.95 o 
   0  16  27      129.74      127.91     23.57 o 
   1  16  27      545.92      634.59     29.13 o 
   2  16  27        5.90       -0.89     21.95 o 
   3  16  27      177.75      180.19     20.88 o 
   4  16  27      372.20      375.50     24.60 o 
   5  16  27      314.97      251.97     24.65 o 
   0  17  27       44.48       56.64     31.38 o 
   1  17  27       38.97       36.69     20.00 o 
   2  17  27       97.20      127.47     23.47 o 
   3  17  27       15.71       22.38     18.00 o 
   4  17  27       63.16       90.47     20.28 o 
   0  18  27        4.26        6.21     29.92 o 
   1  18  27      357.30      338.81     26.54 o 
   2  18  27      294.85      264.27     35.25 o 
   3  18  27      140.43      166.83     26.42 o 
   4  18  27       68.00      105.22     21.16 o 
   0  19  27        4.21       43.99     31.30 o 
   1  19  27       14.36       31.58     21.18 o 
   2  19  27        9.76       17.40     27.73 o 
   3  19  27       62.70       51.16     25.60 o 
   0  20  27        0.55       -6.96     33.19 o 
   1  20  27      262.79      314.77     27.00 o 
   2  20  27      103.46       91.98     25.11 o 
   3  20  27       70.93      108.79     26.58 o 
   0  21  27       17.06      -20.30     33.21 o 
   1  21  27       15.20       42.35     27.57 o 
   2  21  27       14.08       57.32     25.30 o 
   0  22  27        0.14      -26.10     34.00 o 
   0   0  28      339.74      235.89     26.56 o 
   1   0  28      170.08      191.07     21.36 o 
   2   0  28      205.34      159.73     19.10 o 
   3   0  28       60.22       37.43     25.26 o 
   4   0  28      328.27      264.14     31.83 o 
   5   0  28      131.23      121.57     31.09 o 
   6   0  28      213.08      258.25     32.26 o 
   7   0  28        5.91      -37.71     25.14 o 
   0   1  28       27.13       38.01     14.49 o 
   1   1  28      170.98      200.03     13.95 o 
   2   1  28       27.17       25.50     10.76 o 
   3   1  28       31.09       58.17     12.36 o 
   4   1  28       33.44       33.87     12.92 o 
   5   1  28       41.02       24.05     15.59 o 
   6   1  28      201.40      167.47     26.85 o 
   7   1  28       16.44       49.41     21.72 o 
   0   2  28      846.20      891.96     24.61 o 
   1   2  28       54.42       51.00     12.33 o 
   2   2  28      399.54      380.52     16.83 o 
   3   2  28      385.37      380.01     16.10 o 
   4   2  28       23.16       33.88     13.60 o 
   5   2  28       12.86        9.96     15.13 o 
   6   2  28      297.55      303.86     22.16 o 
   7   2  28       57.10       67.58     20.03 o 
   0   3  28       29.23       33.13     13.91 o 
   1   3  28      508.59      557.00     17.24 o 
   2   3  28       33.26       76.51     13.38 o 
   3   3  28       11.32       26.59     12.12 o 
   4   3  28       57.30       24.57     14.04 o 
   5   3  28       39.31       55.80     15.78 o 
   6   3  28       62.66      105.04     18.90 o 
   7   3  28       56.62       52.45     19.40 o 
   0   4  28      137.23      132.61     32.07 o 
   1   4  28       53.81       69.55     12.83 o 
   2   4  28       12.38        3.95     12.36 o 
   3   4  28      113.48      127.33     15.67 o 
   4   4  28      178.11      192.84     20.19 o 
   5   4  28       23.21       11.57     15.19 o 
   6   4  28        6.68        0.97     17.33 o 
   7   4  28      176.38      178.23     21.74 o 
   0   5  28       65.12       96.51     19.81 o 
   1   5  28        9.95       26.79     11.80 o 
   2   5  28       73.53       88.93     12.61 o 
   3   5  28      165.50      197.65     18.13 o 
   4   5  28       12.33        1.46     15.29 o 
   5   5  28       67.34       84.83     17.97 o 
   6   5  28       62.31       49.09     16.74 o 
   7   5  28       38.24       51.04     19.65 o 
   0   6  28      220.91      190.35     17.94 o 
   1   6  28       84.79       89.43     15.08 o 
   2   6  28       92.09       71.79     16.31 o 
   3   6  28        9.70        1.07     15.37 o 
   4   6  28      101.15      100.94     17.28 o 
   5   6  28      275.81      276.75     21.47 o 
   6   6  28      464.60      486.22     25.76 o 
   7   6  28       69.36       27.05     18.97 o 
   0   7  28        1.56       -9.00     14.64 o 
   1   7  28       67.31       43.19     11.15 o 
   2   7  28       10.37       17.84     14.58 o 
   3   7  28       54.45       69.51     16.25 o 
   4   7  28      351.31      370.53     23.25 o 
   5   7  28       64.75       52.79     18.33 o 
   6   7  28        6.62       18.42     18.44 o 
   0   8  28        6.65        5.32     13.74 o 
   1   8  28       68.57       68.01     13.21 o 
   2   8  28      271.11      263.81     18.03 o 
   3   8  28      155.91      199.43     19.75 o 
   4   8  28       33.40       69.78     18.89 o 
   5   8  28       49.94       50.54     19.05 o 
   6   8  28       87.38      100.24     20.53 o 
   0   9  28      378.68      385.15     19.87 o 
   1   9  28      907.26      868.97     24.46 o 
   2   9  28      195.57      228.50     21.82 o 
   3   9  28       70.01       62.82     17.89 o 
   4   9  28       21.87       39.90     26.71 o 
   5   9  28      102.09       92.51     20.81 o 
   6   9  28       61.37      102.79     22.13 o 
   0  10  28       47.79       53.93     14.64 o 
   1  10  28      306.42      269.97     22.23 o 
   2  10  28       65.09       29.26     15.23 o 
   3  10  28        1.21      -14.85     15.96 o 
   4  10  28       35.01       44.15     18.02 o 
   5  10  28      138.73      110.64     21.14 o 
   6  10  28      319.88      332.13     26.21 o 
   0  11  28       52.59       42.64     18.02 o 
   1  11  28      163.82      182.57     16.88 o 
   2  11  28       40.44       98.02     19.04 o 
   3  11  28       80.50       95.79     17.70 o 
   4  11  28       87.75       81.89     19.49 o 
   5  11  28       24.69       54.20     19.84 o 
   6  11  28      142.56      146.02     21.77 o 
   0  12  28       59.91       76.50     35.86 o 
   1  12  28       17.38       19.32     14.12 o 
   2  12  28      141.16       87.64     16.38 o 
   3  12  28      120.53      139.92     18.88 o 
   4  12  28      120.52      129.08     20.46 o 
   5  12  28      122.46      122.70     21.94 o 
   6  12  28       42.49       21.02     19.94 o 
   0  13  28        0.06      -24.65     18.52 o 
   1  13  28      167.09      190.58     21.34 o 
   2  13  28       24.51       19.66     15.39 o 
   3  13  28       47.06       44.93     17.88 o 
   4  13  28       94.58       98.96     26.06 o 
   5  13  28       73.12       90.87     24.44 o 
   0  14  28      104.78      115.29     22.78 o 
   1  14  28       34.47       51.21     18.82 o 
   2  14  28      345.81      381.55     21.00 o 
   3  14  28       35.22       26.76     17.54 o 
   4  14  28      105.64       94.46     19.62 o 
   5  14  28      252.80      341.15     25.56 o 
   0  15  28      628.18      706.52     35.97 o 
   1  15  28       63.57       49.77     19.65 o 
   2  15  28      147.76      165.28     22.84 o 
   3  15  28        7.83       12.14     17.67 o 
   4  15  28       16.33        9.70     18.70 o 
   5  15  28      134.41       84.27     21.50 o 
   0  16  28        0.59       28.64     21.14 o 
   1  16  28      182.63      278.52     28.96 o 
   2  16  28       19.82       23.22     33.08 o 
   3  16  28      199.34      190.74     21.89 o 
   4  16  28      252.08      279.34     24.14 o 
   0  17  28        9.43       13.48     31.99 o 
   1  17  28       50.66       51.58     20.28 o 
   2  17  28      188.55      226.80     24.98 o 
   3  17  28        0.70       -2.20     22.32 o 
   4  17  28      236.76      255.08     24.00 o 
   0  18  28       94.26       99.13     35.34 o 
   1  18  28       36.89       51.25     21.17 o 
   2  18  28      205.08      189.61     24.90 o 
   3  18  28       42.09        0.81     27.33 o 
   0  19  28       37.42       31.23     32.74 o 
   1  19  28      115.36      133.70     23.20 o 
   2  19  28        7.08      -15.25     21.50 o 
   3  19  28      120.99       85.91     25.88 o 
   0  20  28       31.20       62.87     33.05 o 
   1  20  28       51.42       67.38     30.34 o 
   2  20  28       29.15       10.02     24.92 o 
   0  21  28      330.63      401.15     43.48 o 
   1  21  28       45.17       31.09     27.90 o 
   1   0  29      452.66      346.05     28.44 o 
   2   0  29       13.78       -6.73     16.73 o 
   3   0  29        8.59       -7.22     16.47 o 
   4   0  29        0.00      -11.60     17.52 o 
   5   0  29        0.87       -7.81     24.39 o 
   6   0  29       17.17        5.67     26.30 o 
   7   0  29        0.37       23.53     26.98 o 
   0   1  29      335.01      321.85     37.70 o 
   1   1  29       38.34       45.17     13.24 o 
   2   1  29       30.15       56.55     11.54 o 
   3   1  29       37.38       51.32     12.36 o 
   4   1  29       27.40       23.44     13.89 o 
   5   1  29       48.68       39.05     17.13 o 
   6   1  29       61.90       52.02     19.73 o 
   7   1  29       20.83       56.58     20.13 o 
   0   2  29     4719.17     3957.98     90.10 o 
   1   2  29      195.59      197.91     14.45 o 
   2   2  29      370.86      460.22     17.82 o 
   3   2  29      478.02      484.69     21.61 o 
   4   2  29      255.64      295.67     17.53 o 
   5   2  29      131.26      108.13     18.72 o 
   6   2  29       92.58       84.80     18.94 o 
   7   2  29      113.57      104.43     21.34 o 
   0   3  29      190.60      153.69     19.87 o 
   1   3  29      134.66      168.12     13.40 o 
   2   3  29       20.09       34.48     12.26 o 
   3   3  29      114.15      114.72     13.88 o 
   4   3  29       10.74       -6.01     15.56 o 
   5   3  29       19.73        4.39     14.86 o 
   6   3  29        9.92       -6.50     17.07 o 
   7   3  29       27.83       23.65     20.05 o 
   0   4  29        3.46       34.11     16.69 o 
   1   4  29      581.78      539.24     18.66 o 
   2   4  29        1.90       -4.52     12.32 o 
   3   4  29      199.81      161.55     17.81 o 
   4   4  29      107.45      117.46     18.73 o 
   5   4  29       99.94       91.84     16.93 o 
   6   4  29       65.92       25.19     18.00 o 
   0   5  29       10.55       10.47     16.53 o 
   1   5  29       56.92       79.68     12.92 o 
   2   5  29       32.79       38.64     14.10 o 
   3   5  29       29.62       33.78     15.90 o 
   4   5  29       96.84       92.69     16.47 o 
   5   5  29      183.88      204.60     20.28 o 
   6   5  29      145.17      152.36     20.10 o 
   0   6  29      856.57      638.46     38.74 o 
   1   6  29      221.11      230.51     14.73 o 
   2   6  29       78.16       71.72     15.65 o 
   3   6  29      258.67      218.19     18.92 o 
   4   6  29       94.55       93.95     19.39 o 
   5   6  29      181.03      166.35     19.73 o 
   6   6  29      610.06      736.19     32.01 o 
   0   7  29        1.25        9.31     17.03 o 
   1   7  29      207.25      201.09     15.21 o 
   2   7  29       40.08       64.06     15.49 o 
   3   7  29       90.62      112.70     17.69 o 
   4   7  29       14.71       46.76     18.44 o 
   5   7  29       57.73       53.32     18.17 o 
   6   7  29      183.37      225.11     24.38 o 
   0   8  29       72.25       75.58     19.32 o 
   1   8  29      274.16      286.67     17.25 o 
   2   8  29      169.16      160.10     16.87 o 
   3   8  29      508.61      558.18     24.30 o 
   4   8  29       15.06       23.10     20.18 o 
   5   8  29       84.99       98.77     20.49 o 
   6   8  29        0.86        9.77     19.25 o 
   0   9  29      379.48      439.20     25.32 o 
   1   9  29       65.16       95.15     15.03 o 
   2   9  29      103.80       96.59     16.00 o 
   3   9  29      186.43      163.50     18.70 o 
   4   9  29       86.38      100.49     20.11 o 
   5   9  29      355.32      358.92     24.61 o 
   6   9  29       15.70       26.06     24.61 o 
   0  10  29       15.15        0.86     18.93 o 
   1  10  29      513.77      527.99     21.44 o 
   2  10  29       98.75       67.09     15.72 o 
   3  10  29       99.74      122.33     19.08 o 
   4  10  29       29.23       25.00     25.81 o 
   5  10  29      203.78      223.49     28.16 o 
   6  10  29      107.87      119.59     23.68 o 
   0  11  29        0.03       52.67     19.79 o 
   1  11  29      261.52      242.04     17.72 o 
   2  11  29      498.98      560.55     23.09 o 
   3  11  29       40.77       37.70     17.27 o 
   4  11  29       17.98        3.86     18.28 o 
   5  11  29       47.15       59.50     20.93 o 
   6  11  29      187.28      134.81     26.26 o 
   0  12  29      414.54      381.43     26.97 o 
   1  12  29       50.00       73.91     19.69 o 
   2  12  29       55.68       85.87     16.36 o 
   3  12  29       48.80       39.96     21.97 o 
   4  12  29        1.07        1.24     18.61 o 
   5  12  29       44.44       59.32     20.90 o 
   0  13  29        4.36      -21.07     20.38 o 
   1  13  29      314.49      308.65     23.55 o 
   2  13  29      276.61      257.67     19.34 o 
   3  13  29       53.00       45.12     17.63 o 
   4  13  29       69.64      111.46     20.17 o 
   5  13  29      439.74      454.81     28.58 o 
   0  14  29      120.22      118.54     26.32 o 
   1  14  29      118.61       90.78     19.88 o 
   2  14  29       80.79       69.38     18.55 o 
   3  14  29        9.98      -12.06     17.12 o 
   4  14  29       24.27       24.70     19.07 o 
   5  14  29        7.52       26.50     20.21 o 
   0  15  29      731.55      771.42     42.34 o 
   1  15  29      109.13      122.99     24.73 o 
   2  15  29       99.85       89.67     21.98 o 
   3  15  29      158.64      165.78     24.80 o 
   4  15  29       87.24       47.48     20.03 o 
   0  16  29       56.46       83.79     25.74 o 
   1  16  29       70.85      111.09     22.06 o 
   2  16  29      175.35      187.08     24.41 o 
   3  16  29        2.37       24.98     18.63 o 
   4  16  29       47.01       48.73     20.09 o 
   0  17  29       53.48      112.25     46.18 o 
   1  17  29       45.94        7.59     20.28 o 
   2  17  29       43.33       13.11     20.59 o 
   3  17  29       49.38       98.57     25.17 o 
   4  17  29       45.36       51.55     20.52 o 
   0  18  29       58.00       42.32     45.51 o 
   1  18  29       40.72       57.61     26.17 o 
   2  18  29       12.73       -8.93     22.04 o 
   3  18  29        4.19       40.19     28.52 o 
   0  19  29      462.00      528.06     57.32 o 
   1  19  29       50.65       33.71     25.22 o 
   2  19  29       29.56       31.16     22.53 o 
   0  20  29        0.46      110.42     46.93 o 
   1  20  29        7.07       33.41     21.92 o 
   0   0  30      236.39      230.84     36.99 o 
   1   0  30       26.77       20.68     17.54 o 
   2   0  30       23.85       12.33     20.31 o 
   3   0  30        5.65      -25.80     17.20 o 
   4   0  30        3.51       13.57     19.92 o 
   5   0  30       62.61       37.66     26.35 o 
   6   0  30        2.49      -31.63     29.86 o 
   0   1  30      559.32      737.48     39.71 o 
   1   1  30       26.04       12.86     12.92 o 
   2   1  30      119.39      112.14     13.73 o 
   3   1  30       47.43       45.26     12.80 o 
   4   1  30       27.87       54.94     15.24 o 
   5   1  30       35.50       29.99     18.06 o 
   6   1  30      133.23      141.30     20.49 o 
   0   2  30        3.36       87.24     27.00 o 
   1   2  30       27.91       13.05     12.08 o 
   2   2  30      103.94      108.77     13.24 o 
   3   2  30       32.70       13.66     14.90 o 
   4   2  30        3.33       18.19     13.56 o 
   5   2  30       27.53        0.28     15.89 o 
   6   2  30        4.23      -18.52     21.83 o 
   0   3  30        6.18       11.95     24.73 o 
   1   3  30       96.79       93.82     13.30 o 
   2   3  30      245.62      300.81     15.57 o 
   3   3  30       35.08       19.61     13.93 o 
   4   3  30       39.65       58.83     17.08 o 
   5   3  30      289.91      284.33     19.39 o 
   6   3  30      104.00       90.24     19.40 o 
   0   4  30       89.28       90.80     26.03 o 
   1   4  30       99.09       98.57     12.34 o 
   2   4  30       34.21       12.80     12.71 o 
   3   4  30       52.49       82.63     17.10 o 
   4   4  30       44.73       39.32     14.83 o 
   5   4  30       52.06       44.18     16.43 o 
   6   4  30       90.44      107.76     20.11 o 
   0   5  30       10.33       59.24     38.33 o 
   1   5  30       11.27       22.06     12.07 o 
   2   5  30       45.98       32.39     14.34 o 
   3   5  30      499.19      517.38     23.46 o 
   4   5  30        6.01       13.85     15.17 o 
   5   5  30      348.12      319.25     22.60 o 
   6   5  30      131.92      110.42     19.77 o 
   0   6  30      257.28      246.13     49.60 o 
   1   6  30       32.16       19.48     12.43 o 
   2   6  30       11.13       12.37     15.38 o 
   3   6  30      156.96      159.21     18.68 o 
   4   6  30       87.54      104.37     19.00 o 
   5   6  30       51.44       44.53     18.29 o 
   6   6  30      175.92      273.86     21.70 o 
   0   7  30      262.91      211.03     63.95 o 
   1   7  30       62.31       30.34     13.52 o 
   2   7  30        7.10       -0.78     17.50 o 
   3   7  30      139.37      135.29     18.36 o 
   4   7  30        8.23       29.71     18.12 o 
   5   7  30       78.33      137.31     32.18 o 
   6   7  30       79.73       48.53     20.07 o 
   0   8  30        0.07       34.42     27.06 o 
   1   8  30       24.77       45.04     14.17 o 
   2   8  30        0.75        2.85     14.70 o 
   3   8  30      159.45      209.47     19.84 o 
   4   8  30       69.02       67.49     19.37 o 
   5   8  30        4.91       34.85     20.28 o 
   6   8  30       82.25       67.31     23.98 o 
   0   9  30      137.37      164.91     29.18 o 
   1   9  30        8.84       25.73     13.84 o 
   2   9  30       30.41       28.16     15.10 o 
   3   9  30      259.73      222.40     20.21 o 
   4   9  30       22.28      -28.77     23.69 o 
   5   9  30      196.95      218.60     23.91 o 
   6   9  30       56.17       60.50     22.14 o 
   0  10  30        5.39       72.61     37.81 o 
   1  10  30       76.16       85.44     15.03 o 
   2  10  30       22.66       18.73     15.18 o 
   3  10  30       49.57       33.44     16.76 o 
   4  10  30        3.56      -18.10     18.45 o 
   5  10  30      221.12      249.44     25.02 o 
   0  11  30        6.23       15.15     37.10 o 
   1  11  30       23.39        9.34     16.23 o 
   2  11  30      411.02      391.33     23.17 o 
   3  11  30       60.93       28.43     17.05 o 
   4  11  30        5.28       -3.95     20.56 o 
   5  11  30       62.02      112.87     22.37 o 
   0  12  30      142.00       90.74     37.15 o 
   1  12  30      231.73      283.53     23.29 o 
   2  12  30      113.11      151.51     17.37 o 
   3  12  30       39.07       54.48     17.57 o 
   4  12  30       81.17       45.89     18.63 o 
   5  12  30      100.45      114.36     26.07 o 
   0  13  30        2.39       -7.81     34.93 o 
   1  13  30      102.41      109.62     20.53 o 
   2  13  30       19.82       40.91     15.88 o 
   3  13  30       24.16        2.48     17.11 o 
   4  13  30      215.26      290.34     23.41 o 
   5  13  30      270.37      294.44     26.46 o 
   0  14  30        0.00      -84.40     56.48 o 
   1  14  30      173.00      202.78     22.74 o 
   2  14  30      124.25       99.65     30.06 o 
   3  14  30       24.21        1.33     17.55 o 
   4  14  30      287.40      287.28     24.13 o 
   0  15  30       37.01       48.51     38.71 o 
   1  15  30       12.96       56.34     32.46 o 
   2  15  30       52.42       65.47     21.32 o 
   3  15  30       66.84       76.60     19.79 o 
   4  15  30        1.26       -1.37     19.41 o 
   0  16  30       61.13       86.17     45.26 o 
   1  16  30      473.68      505.25     29.04 o 
   2  16  30       91.55       86.88     22.73 o 
   3  16  30       19.11       38.06     31.61 o 
   4  16  30       62.76       42.65     21.19 o 
   0  17  30       56.77      100.30     48.54 o 
   1  17  30       82.37       71.45     22.54 o 
   2  17  30       35.50       20.57     22.44 o 
   3  17  30       21.89       32.55     30.72 o 
   0  18  30        0.66       90.87     47.29 o 
   1  18  30      107.61       74.61     26.90 o 
   2  18  30      102.32       93.18     26.66 o 
   0  19  30       68.98        0.17     45.62 o 
   1  19  30       20.69       19.20     22.34 o 
   2  19  30       53.90       10.40     24.39 o 
   1   0  31        0.53        7.11     28.22 o 
   2   0  31        7.13       10.77     20.79 o 
   3   0  31       47.69       19.16     18.11 o 
   4   0  31       84.55       97.29     26.27 o 
   5   0  31        3.00       -8.88     26.29 o 
   6   0  31       34.85        8.63     27.09 o 
   0   1  31        1.13       63.89     23.95 o 
   1   1  31      172.30      128.24     15.11 o 
   2   1  31      138.76      136.62     14.19 o 
   3   1  31      146.07      151.55     15.03 o 
   4   1  31       98.09       99.98     17.71 o 
   5   1  31        1.30       13.46     17.87 o 
   6   1  31       66.29       35.69     19.83 o 
   0   2  31        0.32      -27.03     24.98 o 
   1   2  31       47.57       33.36     12.72 o 
   2   2  31       13.67       16.49     12.23 o 
   3   2  31      110.03      142.05     14.67 o 
   4   2  31       45.53       37.95     14.43 o 
   5   2  31       21.67       34.23     17.53 o 
   6   2  31       71.62       51.87     19.92 o 
   0   3  31       49.47       58.94     45.49 o 
   1   3  31       79.44       93.70     13.27 o 
   2   3  31       32.65       23.92     12.57 o 
   3   3  31       87.19       57.15     15.38 o 
   4   3  31       43.02       29.21     15.66 o 
   5   3  31       11.00       13.38     16.48 o 
   6   3  31       12.48       -5.85     17.71 o 
   0   4  31        5.80       17.64     24.80 o 
   1   4  31       13.10       19.68     12.04 o 
   2   4  31       71.43       50.23     14.24 o 
   3   4  31      173.13      162.27     16.98 o 
   4   4  31       81.06       82.31     16.00 o 
   5   4  31       24.90       16.77     15.86 o 
   6   4  31      166.65      178.45     21.84 o 
   0   5  31      351.71      392.90     33.50 o 
   1   5  31       42.08       42.56     13.08 o 
   2   5  31       30.34        5.17     15.21 o 
   3   5  31       94.09      108.11     17.76 o 
   4   5  31       69.21      109.37     20.29 o 
   5   5  31       17.14        1.19     16.33 o 
   6   5  31       80.17       90.41     19.71 o 
   0   6  31        2.06        4.13     25.04 o 
   1   6  31       43.74       42.95     13.32 o 
   2   6  31      140.21      156.03     17.37 o 
   3   6  31      140.63      136.88     18.37 o 
   4   6  31      114.79      105.55     19.30 o 
   5   6  31       59.66       44.48     19.08 o 
   6   6  31      115.45       86.41     20.29 o 
   0   7  31      178.52      164.54     30.94 o 
   1   7  31      117.00      154.21     17.85 o 
   2   7  31       27.69       32.94     16.14 o 
   3   7  31       23.41       49.97     17.06 o 
   4   7  31      258.47      238.61     24.54 o 
   5   7  31       54.11       92.85     20.27 o 
   6   7  31        4.21      -27.74     18.49 o 
   0   8  31        0.72       -7.17     25.01 o 
   1   8  31       65.96       79.25     15.06 o 
   2   8  31      109.89       66.68     15.84 o 
   3   8  31      134.00      116.24     18.73 o 
   4   8  31        6.35       -4.15     17.67 o 
   5   8  31       77.77       58.27     28.91 o 
   0   9  31      628.58      734.98     42.74 o 
   1   9  31       74.19       94.38     15.85 o 
   2   9  31       19.18       18.62     15.14 o 
   3   9  31        4.26       -0.51     18.86 o 
   4   9  31       11.84       -1.88     18.85 o 
   5   9  31      119.99      154.02     23.37 o 
   0  10  31       67.66       71.17     39.33 o 
   1  10  31       33.44       28.13     14.76 o 
   2  10  31       66.95       59.25     16.05 o 
   3  10  31       52.63       56.47     16.84 o 
   4  10  31        9.59        8.37     18.98 o 
   5  10  31       67.70       58.04     21.42 o 
   0  11  31        2.20       12.13     38.95 o 
   1  11  31      122.14      101.72     16.30 o 
   2  11  31       33.41        2.97     15.61 o 
   3  11  31       11.39      -19.53     15.88 o 
   4  11  31       22.59       49.70     20.35 o 
   5  11  31        6.33       42.70     21.41 o 
   0  12  31       14.30       36.83     40.17 o 
   1  12  31       54.33      130.07     20.76 o 
   2  12  31       26.64       36.18     16.63 o 
   3  12  31      123.49      126.02     18.62 o 
   4  12  31       73.89       57.46     19.91 o 
   5  12  31       39.61       83.70     22.07 o 
   0  13  31      276.01      348.27     48.23 o 
   1  13  31       27.81       54.62     25.85 o 
   2  13  31        8.70       11.26     16.22 o 
   3  13  31      129.94       99.18     18.57 o 
   4  13  31       22.51       34.97     20.15 o 
   0  14  31        1.02       58.25     39.03 o 
   1  14  31       28.83       50.35     20.19 o 
   2  14  31      106.27      116.09     26.12 o 
   3  14  31        5.99      -28.03     18.68 o 
   4  14  31       17.70       36.89     20.15 o 
   0  15  31       48.94       87.16     42.73 o 
   1  15  31      271.43      263.64     24.64 o 
   2  15  31        4.13        2.10     20.77 o 
   3  15  31       49.15       70.25     18.99 o 
   4  15  31       53.93       66.62     20.95 o 
   0  16  31      185.99      166.93     49.28 o 
   1  16  31       29.65       80.72     22.34 o 
   2  16  31       65.89       95.34     23.28 o 
   3  16  31       42.99       43.22     23.53 o 
   0  17  31      336.70      375.74     55.13 o 
   1  17  31        5.93       80.73     22.26 o 
   2  17  31       37.23        2.28     23.29 o 
   3  17  31       28.51       47.43     23.27 o 
   0  18  31      174.01      149.47     50.68 o 
   1  18  31       38.37       38.20     22.46 o 
   2  18  31       11.62       54.85     22.51 o 
   0  19  31        7.58       36.35     75.46 o 
   0   0  32       14.11       -3.17     32.34 o 
   1   0  32       11.52       42.82     19.57 o 
   2   0  32      164.92      181.80     23.16 o 
   3   0  32      130.46      179.57     22.19 o 
   4   0  32        8.86       12.58     24.23 o 
   5   0  32      167.07      168.90     38.78 o 
   6   0  32       88.51       43.89     27.82 o 
   0   1  32       36.83       96.17     25.66 o 
   1   1  32        2.84        2.21     12.96 o 
   2   1  32       13.37       23.39     14.07 o 
   3   1  32        4.36      -14.01     12.78 o 
   4   1  32       36.46       24.04     16.71 o 
   5   1  32       12.98        3.76     18.33 o 
   6   1  32        8.22       13.17     18.95 o 
   0   2  32      161.88      172.53     26.51 o 
   1   2  32       74.60       80.06     14.67 o 
   2   2  32       16.44       16.72     12.70 o 
   3   2  32        0.51        2.67     14.53 o 
   4   2  32      162.95      165.15     16.74 o 
   5   2  32      102.53       69.55     19.40 o 
   6   2  32      132.01      115.38     21.98 o 
   0   3  32       38.41       30.57     48.87 o 
   1   3  32       53.46       45.05     15.27 o 
   2   3  32       16.73       20.86     12.33 o 
   3   3  32       11.88       20.49     14.91 o 
   4   3  32       16.09       25.14     15.22 o 
   5   3  32       49.02       52.57     18.14 o 
   6   3  32       12.82       25.34     19.76 o 
   0   4  32      224.88      327.73     34.01 o 
   1   4  32      120.41      120.47     15.50 o 
   2   4  32      317.35      388.67     18.41 o 
   3   4  32      406.46      407.01     20.74 o 
   4   4  32       33.38       40.73     15.62 o 
   5   4  32      310.92      291.97     24.47 o 
   6   4  32       83.76      100.76     21.06 o 
   0   5  32      187.61      174.85     30.38 o 
   1   5  32       33.59       32.48     13.70 o 
   2   5  32        6.35       24.75     15.81 o 
   3   5  32        7.99       26.57     16.93 o 
   4   5  32       32.73       65.37     17.14 o 
   5   5  32       22.92       11.06     16.52 o 
   6   5  32       40.69       40.09     21.75 o 
   0   6  32       43.82      144.18     29.71 o 
   1   6  32      252.53      274.40     17.55 o 
   2   6  32       70.52       62.36     16.93 o 
   3   6  32       15.07       24.90     16.90 o 
   4   6  32      300.47      373.47     23.59 o 
   5   6  32      166.05      135.94     21.30 o 
   0   7  32       52.64       31.18     27.68 o 
   1   7  32       22.87        7.98     14.65 o 
   2   7  32       25.00        3.30     15.69 o 
   3   7  32      130.08      112.17     18.66 o 
   4   7  32       21.24       -5.07     18.16 o 
   5   7  32       34.03       70.59     20.75 o 
   0   8  32       24.52       39.56     28.71 o 
   1   8  32        7.61       26.22     15.07 o 
   2   8  32      123.72      136.16     17.65 o 
   3   8  32       33.95       16.83     19.29 o 
   4   8  32       13.72       26.03     18.35 o 
   5   8  32      128.26       90.50     21.79 o 
   0   9  32      368.06      368.59     47.91 o 
   1   9  32       34.71       32.17     18.64 o 
   2   9  32        2.43       35.14     15.29 o 
   3   9  32       45.11       45.29     17.87 o 
   4   9  32       27.61       -2.12     27.97 o 
   5   9  32       32.17       43.79     21.06 o 
   0  10  32       11.37       84.35     57.39 o 
   1  10  32       87.94      108.11     16.51 o 
   2  10  32       38.41       36.46     16.20 o 
   3  10  32      133.53      125.39     18.92 o 
   4  10  32       19.91        4.35     27.76 o 
   5  10  32       86.93       79.15     22.33 o 
   0  11  32       43.43       28.68     39.96 o 
   1  11  32      127.33      155.64     21.46 o 
   2  11  32        9.27       17.32     16.26 o 
   3  11  32        0.68       12.75     16.91 o 
   4  11  32       33.43       40.62     22.78 o 
   5  11  32       92.12       60.40     22.40 o 
   0  12  32       36.49       62.84     42.73 o 
   1  12  32       30.11       33.18     34.62 o 
   2  12  32       26.80        6.10     18.21 o 
   3  12  32       49.93       26.56     18.59 o 
   4  12  32        3.19       -1.24     18.42 o 
   0  13  32      975.09      915.76     64.09 o 
   1  13  32       42.55       31.04     21.13 o 
   2  13  32       31.79       31.95     20.60 o 
   3  13  32       41.68       61.59     19.96 o 
   4  13  32        7.12        0.81     19.06 o 
   0  14  32        0.23       89.43     41.72 o 
   1  14  32       64.17       60.46     22.99 o 
   2  14  32       74.73       61.05     22.40 o 
   3  14  32       16.03       33.72     19.25 o 
   4  14  32       69.19       57.40     21.45 o 
   0  15  32        4.02       15.85     40.43 o 
   1  15  32      257.23      243.76     35.71 o 
   2  15  32       35.09       24.46     24.43 o 
   3  15  32      111.07       92.83     23.69 o 
   0  16  32        8.11       87.83     46.94 o 
   1  16  32        1.45      -19.54     29.28 o 
   2  16  32       24.96       24.16     21.88 o 
   3  16  32        9.33       -5.55     24.81 o 
   0  17  32      706.31      661.49     64.24 o 
   1  17  32       83.35      150.10     35.54 o 
   2  17  32       16.88       35.31     23.04 o 
   0  18  32        2.02       72.52     49.24 o 
   1  18  32       13.32      -12.10     49.00 o 
   1   0  33      177.22      236.05     38.57 o 
   2   0  33      202.01      265.53     25.70 o 
   3   0  33        0.19       20.32     18.95 o 
   4   0  33      139.16      162.16     29.78 o 
   5   0  33      452.20      495.66     39.43 o 
   0   1  33       38.44        3.80     23.80 o 
   1   1  33      110.66      129.50     20.95 o 
   2   1  33       49.38       34.12     17.64 o 
   3   1  33      117.12       80.31     15.50 o 
   4   1  33       39.43       62.71     19.06 o 
   5   1  33      240.42      258.51     23.87 o 
   0   2  33      309.28      322.56     30.29 o 
   1   2  33      162.57      159.36     21.76 o 
   2   2  33       68.93       47.93     14.54 o 
   3   2  33        2.91       13.25     15.58 o 
   4   2  33      252.17      293.21     21.57 o 
   5   2  33       13.97      -10.56     18.59 o 
   0   3  33        0.85      -20.04     36.25 o 
   1   3  33      164.78      233.06     21.61 o 
   2   3  33      189.42      198.72     16.39 o 
   3   3  33       14.44       12.36     14.88 o 
   4   3  33       17.29       13.31     17.10 o 
   5   3  33      165.63      148.70     20.64 o 
   0   4  33       28.30       45.57     27.66 o 
   1   4  33      486.38      528.17     25.66 o 
   2   4  33       51.41       64.53     15.19 o 
   3   4  33       85.77       77.43     16.64 o 
   4   4  33      154.10      171.36     20.75 o 
   5   4  33      243.94      298.08     22.20 o 
   0   5  33       72.42       91.86     29.38 o 
   1   5  33       74.32       46.45     33.50 o 
   2   5  33       30.17       47.67     15.11 o 
   3   5  33       57.62       57.57     16.56 o 
   4   5  33      115.77      148.74     19.17 o 
   5   5  33      149.75      198.96     21.86 o 
   0   6  33       13.56        5.76     26.93 o 
   1   6  33        5.93       49.92     22.57 o 
   2   6  33      223.67      226.31     18.58 o 
   3   6  33      120.63       92.70     22.73 o 
   4   6  33      196.71      234.99     21.69 o 
   5   6  33        9.57        9.60     17.61 o 
   0   7  33       46.81       52.65     29.86 o 
   1   7  33      100.53       52.83     21.62 o 
   2   7  33      261.51      271.30     19.92 o 
   3   7  33       81.44       65.55     19.88 o 
   4   7  33      154.74      189.20     21.29 o 
   5   7  33      180.14      226.89     23.92 o 
   0   8  33        2.18       25.35     27.90 o 
   1   8  33       45.00       55.24     19.61 o 
   2   8  33      155.72      175.98     18.52 o 
   3   8  33        0.33      -12.03     16.66 o 
   4   8  33       73.74       88.90     21.43 o 
   5   8  33      201.63      200.64     24.54 o 
   0   9  33        1.45       46.30     38.90 o 
   1   9  33      206.61      219.77     22.85 o 
   2   9  33        3.24      -17.41     15.53 o 
   3   9  33       42.65       45.16     17.89 o 
   4   9  33       12.92      -11.22     19.77 o 
   5   9  33       34.35       41.70     21.48 o 
   0  10  33      456.62      443.74     52.71 o 
   1  10  33       29.95        3.60     26.46 o 
   2  10  33      129.32      193.29     19.76 o 
   3  10  33        6.46        6.49     17.32 o 
   4  10  33       27.45       -1.28     19.69 o 
   0  11  33        3.54      -18.13     39.35 o 
   1  11  33       38.68       46.27     29.25 o 
   2  11  33      100.88       92.33     18.26 o 
   3  11  33       61.92       53.86     18.20 o 
   4  11  33        8.07       -8.30     18.49 o 
   0  12  33      229.91      259.92     49.98 o 
   1  12  33       66.17      127.27     61.57 o 
   2  12  33       53.56       61.63     19.19 o 
   3  12  33      149.07      209.24     21.20 o 
   4  12  33        5.65      -27.10     18.07 o 
   0  13  33       52.60      155.25     46.99 o 
   1  13  33       27.76       83.66     31.02 o 
   2  13  33       61.07       47.22     21.59 o 
   3  13  33       11.05       17.82     18.76 o 
   0  14  33      193.78      196.78     47.55 o 
   1  14  33      103.91       97.01     32.73 o 
   2  14  33        7.27       15.56     26.24 o 
   3  14  33      115.97       92.00     19.72 o 
   0  15  33        8.50      -11.56     41.97 o 
   1  15  33        3.63       49.88     36.61 o 
   2  15  33      175.67      178.70     25.15 o 
   3  15  33       36.71       60.71     24.58 o 
   0  16  33       16.37       81.87     44.59 o 
   1  16  33      199.45      240.25     36.58 o 
   2  16  33        3.63       26.77     22.65 o 
   0  17  33       31.84      197.47     49.38 o 
   1  17  33      235.16      277.48     37.31 o 
   0   0  34       67.79       94.00     37.19 o 
   1   0  34       16.70       47.08     35.51 o 
   2   0  34        0.00       33.45     21.21 o 
   3   0  34        9.50        6.31     21.47 o 
   4   0  34      158.64      131.11     36.79 o 
   5   0  34       66.06       82.18     30.28 o 
   0   1  34        1.71       17.79     24.83 o 
   1   1  34       56.23       27.74     20.13 o 
   2   1  34      371.33      384.56     20.17 o 
   3   1  34      157.20      186.73     19.42 o 
   4   1  34       98.65      151.41     20.96 o 
   5   1  34      436.97      430.29     32.12 o 
   0   2  34       20.83       37.48     25.53 o 
   1   2  34       13.83       42.97     19.10 o 
   2   2  34        8.99       26.89     15.24 o 
   3   2  34       66.05       65.76     17.64 o 
   4   2  34       27.30       49.88     18.14 o 
   5   2  34       36.00       20.66     19.55 o 
   0   3  34       28.46       45.87     25.95 o 
   1   3  34      369.02      391.65     24.43 o 
   2   3  34      117.30      104.55     15.12 o 
   3   3  34      187.33      212.02     19.01 o 
   4   3  34      289.82      341.18     21.69 o 
   5   3  34      301.43      318.72     25.45 o 
   0   4  34        9.90       51.25     29.74 o 
   1   4  34       22.83       22.30     19.06 o 
   2   4  34       19.32        2.22     14.22 o 
   3   4  34        2.15        5.75     15.41 o 
   4   4  34       48.95       75.96     17.97 o 
   5   4  34        0.19       13.78     19.03 o 
   0   5  34      415.01      464.24     38.64 o 
   1   5  34      159.96      181.32     23.44 o 
   2   5  34       10.13       -3.69     18.37 o 
   3   5  34      152.15      156.54     18.45 o 
   4   5  34      212.76      266.91     21.16 o 
   5   5  34      387.70      483.91     32.39 o 
   0   6  34        2.39       30.20     27.50 o 
   1   6  34       16.72        5.26     22.74 o 
   2   6  34       14.60       24.42     16.31 o 
   3   6  34      135.03      163.96     20.43 o 
   4   6  34       80.51       97.43     18.30 o 
   5   6  34        3.84        7.81     18.45 o 
   0   7  34       84.70       16.38     29.28 o 
   1   7  34      136.71      118.14     25.48 o 
   2   7  34      507.28      604.71     25.24 o 
   3   7  34       23.71       30.69     18.13 o 
   4   7  34      119.46      103.75     20.41 o 
   5   7  34       14.43       52.16     18.95 o 
   0   8  34      105.14       96.39     41.23 o 
   1   8  34       21.77       13.32     27.95 o 
   2   8  34       67.87       64.27     17.14 o 
   3   8  34       12.55       14.31     19.68 o 
   4   8  34      104.12      101.24     20.99 o 
   0   9  34      226.24      219.31     46.22 o 
   1   9  34      207.63      208.89     23.39 o 
   2   9  34        6.01       25.05     16.29 o 
   3   9  34       48.28       28.20     17.63 o 
   4   9  34       25.69       43.76     19.76 o 
   0  10  34      208.15      228.55     48.22 o 
   1  10  34        7.66       16.15     28.18 o 
   2  10  34       70.96       73.49     17.65 o 
   3  10  34      106.56       97.39     19.51 o 
   4  10  34        7.38       20.05     19.90 o 
   0  11  34       80.81       43.56     40.59 o 
   1  11  34       71.67       84.30     31.56 o 
   2  11  34      139.46      154.71     19.44 o 
   3  11  34       67.14       43.38     18.74 o 
   4  11  34       66.10       57.00     20.32 o 
   0  12  34        6.07      -60.40     40.27 o 
   1  12  34        0.18       -0.34     34.88 o 
   2  12  34       43.50       55.49     20.91 o 
   3  12  34       94.03      123.57     25.89 o 
   0  13  34        3.27       23.18     84.73 o 
   1  13  34       85.30       96.60     32.34 o 
   2  13  34       35.88       37.00     21.51 o 
   3  13  34        2.97        1.10     18.43 o 
   0  14  34       43.44       94.82     49.79 o 
   1  14  34       14.90      -32.90     30.42 o 
   2  14  34        9.21       -5.66     22.04 o 
   0  15  34       19.88       83.46     47.05 o 
   1  15  34        7.62      -12.94     30.48 o 
   2  15  34        0.71       -4.67     22.45 o 
   0  16  34      129.87       57.02     47.07 o 
   1  16  34       43.66       22.55     33.81 o 
   1   0  35       18.13       10.08     28.56 o 
   2   0  35       57.10       61.93     22.91 o 
   3   0  35        0.27       73.79     43.66 o 
   4   0  35      464.94      482.77     39.32 o 
   5   0  35       35.75       -7.57     26.94 o 
   0   1  35        6.33       37.25     26.48 o 
   1   1  35       70.14       99.63     21.41 o 
   2   1  35       76.36       91.49     16.32 o 
   3   1  35      107.73       98.78     18.85 o 
   4   1  35      352.56      457.12     30.33 o 
   5   1  35      140.70      173.11     22.82 o 
   0   2  35        1.80       -4.27     24.71 o 
   1   2  35       32.31       55.16     19.47 o 
   2   2  35       61.36       76.10     16.80 o 
   3   2  35      161.49      118.39     19.11 o 
   4   2  35      114.72      117.26     21.77 o 
   5   2  35       39.49       14.51     19.60 o 
   0   3  35      147.37      148.73     28.26 o 
   1   3  35        0.18       21.51     19.69 o 
   2   3  35       45.31       40.59     20.37 o 
   3   3  35      183.99      219.66     19.28 o 
   4   3  35      272.82      317.92     24.84 o 
   5   3  35       58.23       88.85     30.80 o 
   0   4  35       99.46      147.44     29.21 o 
   1   4  35       24.14        5.59     20.77 o 
   2   4  35        3.22      -11.34     17.80 o 
   3   4  35       76.29      108.48     17.99 o 
   4   4  35       54.03       63.80     18.12 o 
   5   4  35        6.77       -1.48     18.60 o 
   0   5  35        4.26       32.45     29.05 o 
   1   5  35      256.13      273.45     28.09 o 
   2   5  35      107.00       78.71     19.06 o 
   3   5  35       94.15      138.03     18.62 o 
   4   5  35      151.94      191.16     22.59 o 
   0   6  35        3.72       15.51     31.67 o 
   1   6  35      149.27      182.61     26.97 o 
   2   6  35       36.02       46.50     18.78 o 
   3   6  35       87.64      103.25     18.25 o 
   4   6  35      227.66      299.05     22.30 o 
   0   7  35        0.21       -9.59     31.38 o 
   1   7  35       72.91      102.26     26.41 o 
   2   7  35       17.14       28.42     18.12 o 
   3   7  35      134.14      173.81     21.33 o 
   4   7  35       48.73       70.11     20.62 o 
   0   8  35        0.44      -18.39     39.65 o 
   1   8  35       19.31       18.10     24.29 o 
   2   8  35       51.12       70.42     19.22 o 
   3   8  35       90.42       88.96     19.78 o 
   4   8  35       47.64       75.27     21.84 o 
   0   9  35       84.73      125.80     44.16 o 
   1   9  35      126.56       83.95     26.53 o 
   2   9  35      112.73      107.65     20.08 o 
   3   9  35       72.30      129.05     19.73 o 
   4   9  35       29.52       -8.54     18.92 o 
   0  10  35       12.43       57.64     43.23 o 
   1  10  35        5.91       13.22     29.01 o 
   2  10  35        2.37        9.53     21.85 o 
   3  10  35       33.45       87.01     19.57 o 
   0  11  35        3.51       -1.00     38.36 o 
   1  11  35       28.94       52.58     31.10 o 
   2  11  35       31.09       18.29     18.70 o 
   3  11  35      251.18      257.67     22.78 o 
   0  12  35        4.15      -18.02     43.45 o 
   1  12  35       36.13       13.73     31.39 o 
   2  12  35        7.07       31.37     34.90 o 
   3  12  35       25.91       34.59     23.96 o 
   0  13  35       76.66      138.91     69.01 o 
   1  13  35       24.72       33.20     30.20 o 
   2  13  35      138.98       64.74     39.32 o 
   0  14  35        5.02       44.80     45.26 o 
   1  14  35       33.29        8.29     30.85 o 
   2  14  35       49.00       82.28     34.05 o 
   0  15  35       27.97      125.47     48.05 o 
   1  15  35       27.02       29.87     32.50 o 
   0   0  36      387.75      450.60     49.47 o 
   1   0  36      117.76       91.81     33.05 o 
   2   0  36       25.29       26.95     29.00 o 
   3   0  36       56.71       35.82     31.57 o 
   4   0  36      171.78      164.76     32.83 o 
   0   1  36        3.73        6.02     25.96 o 
   1   1  36       24.40       -2.96     19.65 o 
   2   1  36       32.27       80.96     21.62 o 
   3   1  36       51.92       60.15     21.20 o 
   4   1  36       36.90       15.26     19.93 o 
   0   2  36       54.30       -0.85     26.20 o 
   1   2  36      154.24      195.03     25.58 o 
   2   2  36      211.79      287.91     27.65 o 
   3   2  36       13.79       23.28     18.05 o 
   4   2  36      126.39      108.47     24.33 o 
   0   3  36       31.92       44.86     26.80 o 
   1   3  36        4.53       -1.25     19.63 o 
   2   3  36       12.71       43.63     27.32 o 
   3   3  36       64.74       77.21     19.51 o 
   4   3  36        5.87       11.05     19.38 o 
   0   4  36       14.98        7.59     26.25 o 
   1   4  36       34.01       65.91     22.09 o 
   2   4  36      183.75      200.00     30.97 o 
   3   4  36      425.89      466.94     24.28 o 
   4   4  36       63.46       15.92     18.89 o 
   0   5  36       43.16       34.38     32.35 o 
   1   5  36       29.58       26.49     24.44 o 
   2   5  36       10.57      -12.52     21.04 o 
   3   5  36       90.44      147.95     19.57 o 
   4   5  36        5.44       12.29     18.01 o 
   0   6  36       27.95       17.78     30.08 o 
   1   6  36       92.29       73.76     25.89 o 
   2   6  36       87.77       88.71     23.21 o 
   3   6  36      282.83      360.95     22.37 o 
   4   6  36       95.93       97.31     28.95 o 
   0   7  36       58.83       91.51     42.87 o 
   1   7  36       20.02      -28.58     39.89 o 
   2   7  36      162.30      148.33     24.37 o 
   3   7  36       18.72       51.84     18.24 o 
   4   7  36       18.49       24.00     17.85 o 
   0   8  36        1.31      -33.91     65.09 o 
   1   8  36       18.76       17.09     25.53 o 
   2   8  36       70.94       79.87     24.19 o 
   3   8  36       21.57       51.21     19.02 o 
   0   9  36      115.37      141.31     46.73 o 
   1   9  36       66.90       58.15     29.63 o 
   2   9  36       80.79      107.52     24.72 o 
   3   9  36      145.23      155.51     21.28 o 
   0  10  36        2.16       38.78     43.28 o 
   1  10  36        0.90       -6.73     44.19 o 
   2  10  36       29.78      -20.82     22.64 o 
   3  10  36       88.75       79.37     20.72 o 
   0  11  36       46.39       49.34     42.49 o 
   1  11  36       21.34       15.96     31.30 o 
   2  11  36       81.04      119.15     33.94 o 
   3  11  36       22.56       19.32     21.69 o 
   0  12  36       13.73       37.22     71.07 o 
   1  12  36       43.62       84.16     32.72 o 
   2  12  36       59.99       54.56     43.57 o 
   0  13  36       23.49       15.31     46.17 o 
   1  13  36        2.90       22.60     31.39 o 
   0  14  36        1.80      -40.30     44.39 o 
   1   0  37       12.70       46.28     28.04 o 
   2   0  37       36.54       60.58     30.99 o 
   3   0  37      539.44      611.26     49.67 o 
   4   0  37        5.58       -8.74     27.65 o 
   0   1  37       11.61       -5.67     26.46 o 
   1   1  37      172.95      251.95     24.82 o 
   2   1  37      211.01      229.42     34.28 o 
   3   1  37      492.94      559.20     40.45 o 
   4   1  37        5.34       34.10     21.87 o 
   0   2  37        0.87        0.00     26.37 o 
   1   2  37       49.98       48.16     20.77 o 
   2   2  37      171.00      269.75     39.28 o 
   3   2  37       46.90       48.70     21.94 o 
   4   2  37       84.40       70.37     23.75 o 
   0   3  37       48.82       78.00     27.80 o 
   1   3  37       31.55       28.01     22.08 o 
   2   3  37      611.67      784.04     42.17 o 
   3   3  37      114.37      153.99     20.71 o 
   4   3  37       14.35      -36.80     24.54 o 
   0   4  37       41.23       76.98     29.76 o 
   1   4  37       10.28        4.39     24.57 o 
   2   4  37       62.04       99.40     30.55 o 
   3   4  37      249.15      304.25     21.89 o 
   4   4  37        0.94      -29.08     19.39 o 
   0   5  37       27.22       20.36     31.03 o 
   1   5  37        8.54        6.42     23.71 o 
   2   5  37        2.20       30.31     25.58 o 
   3   5  37      706.77      837.63     28.81 o 
   4   5  37      189.68      218.37     21.77 o 
   0   6  37       10.42      -12.94     30.19 o 
   1   6  37        3.34      -33.45     24.01 o 
   2   6  37       85.33       87.68     27.58 o 
   3   6  37      130.76      178.22     20.11 o 
   0   7  37        0.04      -30.19     40.37 o 
   1   7  37       49.45       24.77     26.23 o 
   2   7  37      747.63      861.00     36.08 o 
   3   7  37       25.08       42.46     17.90 o 
   0   8  37       51.14       42.74     42.47 o 
   1   8  37       77.71       72.42     26.57 o 
   2   8  37       91.03      116.68     24.92 o 
   3   8  37      184.78      262.85     22.84 o 
   0   9  37      150.60      163.11     47.86 o 
   1   9  37      119.01      109.27     31.52 o 
   2   9  37       71.85       72.65     24.80 o 
   3   9  37      368.56      376.63     25.69 o 
   0  10  37       25.05       35.90    108.05 o 
   1  10  37       34.40       64.66     31.91 o 
   2  10  37      124.86       66.07     24.60 o 
   0  11  37      101.30      111.93     46.91 o 
   1  11  37       44.70       54.66     32.27 o 
   2  11  37      113.96      115.13     39.04 o 
   0  12  37       40.67      -11.53     44.86 o 
   1  12  37       34.25       37.02     33.38 o 
   0   0  38       29.49      -29.99     42.79 o 
   1   0  38       99.43       78.40     29.71 o 
   2   0  38        0.00       11.60     38.77 o 
   3   0  38      221.00      364.51     75.84 o 
   0   1  38       46.11       55.91     46.81 o 
   1   1  38       71.66       25.96     20.14 o 
   2   1  38       72.24       73.42     28.89 o 
   3   1  38      392.58      358.30     56.85 o 
   0   2  38        1.49        0.72     27.76 o 
   1   2  38       17.76       55.81     22.07 o 
   2   2  38       32.78       63.08     29.85 o 
   3   2  38       15.19       84.01     34.61 o 
   0   3  38        0.07       -9.32     26.82 o 
   1   3  38       16.54       14.91     22.87 o 
   2   3  38      113.07      202.77     31.96 o 
   3   3  38       96.54      185.89     36.96 o 
   0   4  38        0.07       37.47     28.99 o 
   1   4  38        5.88      -26.62     24.84 o 
   2   4  38       13.75       18.00     29.26 o 
   3   4  38       61.96       65.58     26.55 o 
   0   5  38       15.31        6.94     32.30 o 
   1   5  38       26.56       39.50     30.84 o 
   2   5  38        8.29       19.01     25.86 o 
   3   5  38      285.60      340.62     31.60 o 
   0   6  38       42.80       67.92     45.43 o 
   1   6  38       17.17       -0.35     26.40 o 
   2   6  38       26.68       46.29     26.72 o 
   3   6  38       26.64       33.29     25.84 o 
   0   7  38        1.35        9.36     51.61 o 
   1   7  38       23.10      -17.88     31.10 o 
   2   7  38       45.75       47.16     27.92 o 
   0   8  38        0.00      -62.32     41.54 o 
   1   8  38       43.02       53.07     32.00 o 
   2   8  38       62.50       59.99     26.28 o 
   0   9  38        0.31       17.80     44.39 o 
   1   9  38       32.45       -6.64     42.96 o 
   2   9  38      201.61      190.57     29.77 o 
   0  10  38       35.41       18.12     45.97 o 
   1  10  38        0.22       -8.77     33.47 o 
   0  11  38      125.18      177.69     49.31 o 
   1   0  39        9.85      -29.59     27.52 o 
   2   0  39       19.15       49.38     39.63 o 
   3   0  39      687.50     1027.19    101.42 o 
   0   1  39        6.55       39.61     29.74 o 
   1   1  39        0.41        3.79     20.77 o 
   2   1  39        2.81       31.53     28.38 o 
   3   1  39        8.04       89.79     45.21 o 
   0   2  39        4.85       -3.27     28.66 o 
   1   2  39       24.58       52.65     22.63 o 
   2   2  39      376.94      389.55     36.23 o 
   3   2  39      467.58      554.48     58.94 o 
   0   3  39        0.87      -18.89     28.33 o 
   1   3  39        3.10        9.81     26.56 o 
   2   3  39       22.43       16.63     26.53 o 
   0   4  39       10.68       48.56     53.90 o 
   1   4  39       26.18       58.21     26.46 o 
   2   4  39       98.60       78.07     37.60 o 
   0   5  39        1.56      -14.75     43.62 o 
   1   5  39        8.71       49.50     27.48 o 
   2   5  39       21.43       26.16     27.86 o 
   0   6  39        7.47       -1.07     42.43 o 
   1   6  39       18.45       43.01     28.43 o 
   2   6  39        1.99      -26.53     26.36 o 
   0   7  39       14.45      -10.94     43.33 o 
   1   7  39        1.14      -14.89     26.60 o 
   2   7  39       34.57       47.78     28.63 o 
   0   8  39        3.28      -59.80     39.86 o 
   1   8  39       93.55      134.29     36.17 o 
   0   9  39        1.55       91.18     47.88 o 
   0   0  40       30.85       54.55     43.59 o 
   1   0  40      360.08      461.58     42.21 o 
   2   0  40       20.86      -24.09     58.87 o 
   0   1  40        0.12      -44.66     29.77 o 
   1   1  40       86.72      168.59     25.33 o 
   2   1  40      102.96      154.21     37.12 o 
   0   2  40        0.03       43.86     31.69 o 
   1   2  40       85.03      113.32     24.51 o 
   2   2  40      117.55      147.69     30.01 o 
   0   3  40        0.01      -21.85     36.26 o 
   1   3  40       81.50      169.16     27.78 o 
   2   3  40      108.52      170.27     47.47 o 
   0   4  40       10.51       29.33     38.50 o 
   1   4  40       60.20      135.08     30.08 o 
   0   5  40        1.04      -62.84     42.64 o 
   1   5  40      188.93      249.93     31.89 o 
   0   6  40       37.84       43.73     46.42 o 
   0   1  41        3.04      -34.41     31.14 o 
                                                 
